# Supplementary material for: Dissecting the Heterogeneous Population Genetic Structure of Candida albicans: Limitations and Constraints of the Multilocus Sequence Typing Scheme
Source: Front Microbiol. 2019 May 10;10:1052. doi: 10.3389/fmicb.2019.01052 (PMC6524206; doi:10.3389/fmicb.2019.01052)
Supplement: TABLE S1 — Analysis of linkage disequilibrium corresponding to recombination events. [file Table_1.XLSX]

## Sheet: Sheet1
	Number of sequences	Number of polymorphic sites analyzed	X	Y2	rate	ZZ	B	Q
AAT1	350	32	496	124	0.25	0.0494	0.0645	0.0938
ACC1	222	34	561	15	0.026738	-0.0037	0	0
ADP1	322	60	1770	1195	0.675141	0.0102	0	0
MPIb	340	51	1275	143	0.112157	0.0226	0	0
SYA1	456	46	1035	89	0.0859903	-0.0017	0	0
VPS13	590	51	1275	139	0.10902	-0.0009	0	0
ZWF1b	562	46	1035	151	0.145894	0.0076	0	0
