# Supplementary material for: Dissecting the Heterogeneous Population Genetic Structure of Candida albicans: Limitations and Constraints of the Multilocus Sequence Typing Scheme
Source: Front Microbiol. 2019 May 10;10:1052. doi: 10.3389/fmicb.2019.01052 (PMC6524206; doi:10.3389/fmicb.2019.01052)
Supplement: TABLE S2 — Clonal complex assignment (using the eBURST algorithm) for the total number of reported DSTs. [file Table_2.XLSX]

## Sheet: Sheet1
BURST Report - Sun May 06 17:32:52 COT 2018
No. isolates = 3483 | No. STs = 3483 | No. re-samplings for bootstrapping = 1000
No. loci per isolate = 7 | No. identical loci for group def = 6 | No. groups = 154
Group 1: No. Isolates = 483 | No. STs = 483 | Predicted Founder = 69
							Average	ST Bootstrap
ST		FREQ	SLV	DLV	TLV	SAT	Distance	Group	Subgrp
69		1	60	173	174	75	2.57	0.99	1
79		1	44	137	167	134	2.86	0.34	1
37		1	35	127	192	128	2.89	0.09	1
277		1	34	130	215	103	2.84	0.08	1
24		1	32	144	194	112	2.84	0.04	1
444		1	30	109	187	156	3.03	0.01	1
92		1	28	99	182	173	3.13	0	0.99
408		1	27	139	190	126	2.9	0	0.98
485		1	25	105	174	178	3.15	0	0.86
66		1	22	143	209	108	2.86	0	0.98
435		1	22	104	174	182	3.15	0	0.99
104		1	22	101	178	181	3.18	0	0.49
59		1	21	100	183	178	3.14	0	0.98
581		1	21	96	184	181	3.18	0	0.93
572		1	20	116	191	155	3.07	0	0.97
1133		1	19	136	195	132	2.95	0	0.21
1253		1	19	109	194	160	3.09	0	0.34
60		1	19	107	193	163	3.1	0	0.96
254		1	19	103	183	177	3.12	0	0.91
982		1	19	101	183	179	3.19	0	0.16
63		1	19	100	187	176	3.19	0	0.07
185		1	18	109	185	170	3.13	0	0.92
987		1	18	106	196	162	3.1	0	0.11
364		1	18	102	183	179	3.19	0	0.01
2137		1	18	98	185	181	3.2	0	0.01
1047		1	18	74	168	222	3.34	0	0.97
426		1	17	125	205	135	2.99	0	0
211		1	17	124	206	135	2.99	0	0
1400		1	17	106	199	160	3.1	0	0.06
920		1	17	101	183	181	3.2	0	0
1165		1	17	99	185	181	3.21	0	0
151		1	17	98	192	175	3.16	0	0.76
1867		1	17	31	119	315	3.83	0	0.98
471		1	16	127	205	134	2.99	0	0
1361		1	16	126	204	136	3	0	0
902		1	16	126	204	136	3	0	0
1219		1	16	102	183	181	3.2	0	0
758		1	16	100	185	181	3.21	0	0
2326		1	16	100	185	181	3.21	0	0
94		1	16	100	185	181	3.21	0	0
207		1	16	100	185	181	3.21	0	0
1426		1	16	100	185	181	3.21	0	0
1416		1	16	100	185	181	3.21	0	0
3156		1	16	85	192	189	3.24	0	0.81
115		1	15	126	205	136	3	0	0
570		1	15	126	205	136	3	0	0
1076		1	15	126	205	136	3	0	0
316		1	15	126	205	136	3	0	0
291		1	15	126	205	136	3	0	0
885		1	15	126	205	136	3	0	0
971		1	15	108	198	161	3.11	0	0
417		1	15	91	216	160	3.13	0	0.72
237		1	15	81	211	175	3.19	0	0.92
73		1	15	65	164	238	3.43	0	0.92
184		1	14	112	188	168	3.14	0	0.63
1373		1	14	112	186	170	3.15	0	0.61
625		1	14	109	199	160	3.11	0	0
645		1	14	109	197	162	3.11	0	0
2911		1	14	109	197	162	3.11	0	0
1111		1	14	109	197	162	3.11	0	0
454		1	14	109	197	162	3.11	0	0
3219		1	14	109	197	162	3.11	0	0
3216		1	14	109	197	162	3.11	0	0
229		1	14	109	197	162	3.11	0	0
20		1	14	104	187	177	3.17	0	0.54
110		1	14	89	202	177	3.18	0	0.52
1395		1	14	78	168	222	3.33	0	0.81
1364		1	14	74	168	226	3.43	0	0.6
536		1	14	67	166	235	3.41	0	0.78
2420		1	13	87	153	229	3.42	0	0.3
323		1	13	81	159	229	3.44	0	0.32
170		1	13	73	160	236	3.41	0	0.49
52		1	13	61	179	229	3.42	0	0.57
2897		1	13	54	129	286	3.72	0	0.47
1659		1	13	46	134	289	3.68	0	0.91
519		1	12	96	189	185	3.21	0	0.39
1034		1	12	84	173	213	3.36	0	0.5
1058		1	12	79	159	232	3.4	0	0.33
431		1	12	75	190	205	3.34	0	0.27
1849		1	12	70	175	225	3.44	0	0.81
317		1	12	69	177	224	3.41	0	0.33
2373		1	12	65	174	231	3.42	0	0.57
1250		1	12	62	190	218	3.41	0	0.66
303		1	12	48	139	283	3.68	0	0.56
3063		1	11	105	188	178	3.19	0	0
314		1	11	84	163	224	3.36	0	0.08
376		1	11	77	167	227	3.42	0	0.24
106		1	11	74	172	225	3.4	0	0.21
1359		1	11	69	155	247	3.47	0	0.09
25		1	11	68	171	232	3.45	0	0.27
112		1	11	66	157	248	3.47	0	0.1
103		1	11	55	166	250	3.5	0	0.6
821		1	10	92	171	209	3.3	0	0.55
913		1	10	81	152	239	3.47	0	0.05
322		1	10	74	180	218	3.37	0	0.58
1741		1	10	71	164	237	3.45	0	0.25
554		1	10	66	177	229	3.41	0	0.28
584		1	10	53	145	274	3.64	0	0.17
1378		1	10	52	134	286	3.67	0	0.23
938		1	10	50	149	273	3.66	0	0.23
96		1	10	30	130	312	3.81	0	0.41
2945		1	10	27	73	372	4.16	0	0.55
3172		1	9	90	186	197	3.28	0	0
3448		1	9	88	187	198	3.29	0	0
3335		1	9	88	187	198	3.29	0	0
1869		1	9	79	153	241	3.49	0	0.02
1185		1	9	78	191	204	3.3	0	0.04
3080		1	9	78	154	241	3.5	0	0.01
149		1	9	75	158	240	3.48	0	0.09
2043		1	9	67	186	220	3.36	0	0.19
1704		1	9	67	175	231	3.42	0	0.09
3378		1	9	65	173	235	3.44	0	0.46
313		1	9	65	171	237	3.47	0	0.05
1179		1	9	64	162	247	3.48	0	0.15
278		1	9	61	197	215	3.36	0	0.04
385		1	9	59	152	262	3.53	0	0.02
285		1	9	48	144	281	3.63	0	0.29
2920		1	9	41	140	292	3.72	0	0.17
270		1	9	33	155	285	3.7	0	0.44
65		1	8	109	232	133	3.05	0	0
2880		1	8	89	187	198	3.29	0	0
1784		1	8	83	205	186	3.26	0	0
279		1	8	83	203	188	3.26	0	0
3282		1	8	83	153	238	3.48	0	0
968		1	8	81	168	225	3.43	0	0.03
3481		1	8	79	154	241	3.5	0	0
84		1	8	79	154	241	3.5	0	0
763		1	8	77	160	237	3.46	0	0.02
3179		1	8	72	171	231	3.41	0	0
2556		1	8	70	169	235	3.45	0	0.03
586		1	8	67	174	233	3.43	0	0
2140		1	8	65	178	231	3.43	0	0
2371		1	8	65	173	236	3.47	0	0.01
78		1	8	64	170	240	3.5	0	0.03
177		1	8	63	177	234	3.45	0	0.01
1311		1	8	60	216	198	3.32	0	0.01
2217		1	8	60	196	218	3.37	0	0
181		1	8	59	165	250	3.54	0	0.09
954		1	8	58	178	238	3.48	0	0.03
515		1	8	52	167	255	3.55	0	0.11
2445		1	8	51	157	266	3.61	0	0.1
2121		1	8	48	145	281	3.67	0	0.11
1089		1	8	46	126	302	3.79	0	0.01
129		1	8	43	130	301	3.75	0	0.05
1204		1	8	42	139	293	3.73	0	0.01
2603		1	8	39	144	291	3.72	0	0.18
300		1	8	39	134	301	3.7	0	0.04
2651		1	8	38	145	291	3.72	0	0.35
127		1	8	34	119	321	3.84	0	0.1
2973		1	8	28	78	368	4.1	0	0.09
2030		1	7	116	228	131	3.04	0	0
3463		1	7	84	170	221	3.34	0	0
502		1	7	83	203	189	3.27	0	0
2038		1	7	83	203	189	3.27	0	0
852		1	7	72	169	234	3.46	0	0.02
197		1	7	69	190	216	3.42	0	0
1323		1	7	69	142	264	3.6	0	0.04
116		1	7	66	176	233	3.43	0	0
3088		1	7	62	142	271	3.65	0	0.01
975		1	7	59	197	219	3.38	0	0
375		1	7	58	173	244	3.51	0	0.06
2598		1	7	51	194	230	3.44	0	0.04
234		1	7	51	158	266	3.57	0	0
1414		1	7	50	160	265	3.57	0	0.01
2134		1	7	45	150	280	3.7	0	0.01
1224		1	7	45	136	294	3.74	0	0
1144		1	7	45	131	299	3.76	0	0.03
1062		1	7	44	142	289	3.63	0	0.07
283		1	7	43	149	283	3.71	0	0.01
2367		1	7	41	135	299	3.74	0	0.11
1785		1	7	41	129	305	3.76	0	0
1003		1	7	37	139	299	3.71	0	0.08
951		1	7	36	144	295	3.7	0	0.05
3284		1	7	26	66	383	4.22	0	0.03
3281		1	7	21	65	389	4.26	0	0.06
1324		1	6	110	233	133	3.06	0	0
1131		1	6	109	234	133	3.06	0	0
139		1	6	70	171	235	3.47	0	0
3367		1	6	69	169	238	3.47	0	0
592		1	6	68	163	245	3.51	0	0
626		1	6	67	172	237	3.47	0	0
977		1	6	67	171	238	3.48	0	0
3115		1	6	67	158	251	3.54	0	0
49		1	6	67	147	262	3.62	0	0
1310		1	6	62	195	219	3.38	0	0
1269		1	6	61	197	218	3.38	0	0
1040		1	6	61	147	268	3.61	0	0
2282		1	6	58	178	240	3.5	0	0
21		1	6	58	164	254	3.54	0	0
1568		1	6	55	166	255	3.58	0	0
2379		1	6	53	134	289	3.71	0	0
1027		1	6	52	176	248	3.54	0	0.03
30		1	6	52	176	248	3.51	0	0
1399		1	6	51	160	265	3.57	0	0
1872		1	6	51	141	284	3.7	0	0
2160		1	6	50	160	266	3.57	0	0
9		1	6	50	160	266	3.57	0	0
1231		1	6	49	147	280	3.71	0	0.08
32		1	6	48	147	281	3.7	0	0
804		1	6	47	126	303	3.77	0	0
477		1	6	45	162	269	3.63	0	0
2962		1	6	45	147	284	3.65	0	0
2552		1	6	43	165	268	3.6	0	0
575		1	6	43	150	283	3.71	0	0
203		1	6	39	133	304	3.77	0	0
1882		1	6	38	123	315	3.86	0	0
2850		1	6	38	123	315	3.86	0	0
2551		1	6	38	123	315	3.86	0	0
1565		1	6	36	130	310	3.8	0	0
573		1	6	34	122	320	3.93	0	0.02
1649		1	6	29	111	336	3.94	0	0.04
3330		1	6	28	71	377	4.17	0	0
1887		1	6	23	62	391	4.25	0	0
3074		1	5	86	169	222	3.35	0	0
1566		1	5	73	212	192	3.29	0	0
413		1	5	72	212	193	3.29	0	0
387		1	5	70	172	235	3.48	0	0
38		1	5	68	165	244	3.52	0	0
1344		1	5	65	215	197	3.32	0	0
2112		1	5	65	169	243	3.52	0	0
1060		1	5	59	190	228	3.44	0	0
1881		1	5	58	164	255	3.57	0	0
500		1	5	58	164	255	3.57	0	0
1116		1	5	57	183	237	3.47	0	0
780		1	5	57	182	238	3.48	0	0
3443		1	5	56	181	240	3.51	0	0
2273		1	5	56	167	254	3.58	0	0
29		1	5	53	170	254	3.58	0	0.02
2009		1	5	53	157	267	3.58	0	0
1199		1	5	50	167	260	3.6	0	0
1774		1	5	46	137	294	3.75	0	0
3098		1	5	43	138	296	3.74	0	0
2363		1	5	43	129	305	3.77	0	0
873		1	5	43	129	305	3.77	0	0
310		1	5	43	95	339	3.99	0	0
1393		1	5	41	147	289	3.76	0	0.01
188		1	5	40	147	290	3.77	0	0.01
692		1	5	40	147	290	3.77	0	0.02
917		1	5	40	141	296	3.75	0	0
1051		1	5	40	135	302	3.78	0	0
1430		1	5	40	107	330	3.92	0	0
1207		1	5	38	116	323	3.93	0	0.03
1859		1	5	36	122	319	3.9	0	0
848		1	5	35	136	306	3.74	0	0
995		1	5	34	125	318	3.84	0	0
484		1	5	33	117	327	3.95	0	0
1183		1	5	31	131	315	3.88	0	0
2111		1	5	30	117	330	3.89	0	0.01
1146		1	5	28	103	346	3.99	0	0
2136		1	5	27	131	319	3.92	0	0.01
3068		1	5	27	127	323	3.91	0	0.01
47		1	5	27	105	345	3.92	0	0
368		1	5	24	110	343	3.95	0	0
1150		1	5	24	101	352	3.96	0	0.02
2513		1	5	23	111	343	4.06	0	0.09
939		1	5	22	76	379	4.14	0	0.09
209		1	5	19	129	329	3.87	0	0.02
1166		1	4	106	199	173	3.21	0	0
1059		1	4	67	175	236	3.52	0	0
606		1	4	64	197	217	3.39	0	0
1980		1	4	62	197	219	3.39	0	0
789		1	4	58	192	228	3.48	0	0
491		1	4	58	146	274	3.67	0	0
3352		1	4	57	179	242	3.5	0	0
2575		1	4	56	176	246	3.53	0	0
62		1	4	54	176	248	3.54	0	0
1252		1	4	50	150	278	3.66	0	0
330		1	4	48	142	288	3.73	0	0
854		1	4	47	179	252	3.57	0	0
1660		1	4	47	177	254	3.58	0	0
1161		1	4	46	178	254	3.55	0	0
2231		1	4	46	173	259	3.61	0	0
1653		1	4	45	182	251	3.58	0	0
2300		1	4	45	153	280	3.63	0	0
3354		1	4	44	162	272	3.67	0	0
1175		1	4	44	154	280	3.64	0	0
3215		1	4	44	153	281	3.71	0	0
803		1	4	44	150	284	3.73	0	0
3072		1	4	44	147	287	3.76	0	0
736		1	4	43	149	286	3.76	0	0
1387		1	4	42	160	276	3.67	0	0
600		1	4	42	159	277	3.67	0	0
1868		1	4	40	170	268	3.61	0	0
2042		1	4	37	125	316	3.75	0	0
1567		1	4	34	176	268	3.65	0	0
1008		1	4	34	144	300	3.81	0	0
2722		1	4	34	138	306	3.76	0	0
404		1	4	32	134	312	3.84	0	0
717		1	4	30	138	310	3.76	0	0
3368		1	4	29	116	333	3.98	0	0
1949		1	4	28	120	330	3.94	0	0
2306		1	4	27	116	335	3.95	0	0.01
2709		1	4	27	114	337	4.01	0	0
171		1	4	24	104	350	4.01	0	0
539		1	4	24	79	375	4.26	0	0.05
2745		1	4	24	68	386	4.32	0	0
3453		1	4	23	123	332	3.9	0	0
1533		1	4	23	108	347	4.07	0	0.03
638		1	4	22	99	357	4.07	0	0
2519		1	4	21	110	347	4.08	0	0.03
2516		1	4	21	110	347	4.08	0	0.03
2176		1	4	14	109	355	4.03	0	0.02
2589		1	4	12	56	410	4.5	0	0.21
2166		1	4	11	70	397	4.34	0	0.13
379		1	4	9	37	432	4.79	0	0.4
2093		1	3	89	196	194	3.29	0	0
102		1	3	66	171	242	3.52	0	0
1092		1	3	66	171	242	3.52	0	0
1309		1	3	48	205	226	3.44	0	0
1782		1	3	48	180	251	3.53	0	0
583		1	3	45	163	271	3.63	0	0
1264		1	3	45	142	292	3.74	0	0
1093		1	3	42	138	299	3.78	0	0
1535		1	3	38	137	304	3.82	0	0
1028		1	3	38	135	306	3.81	0	0
1088		1	3	37	153	289	3.76	0	0
2117		1	3	37	123	319	3.77	0	0
946		1	3	37	99	343	3.9	0	0
259		1	3	36	133	310	3.8	0	0
1143		1	3	36	121	322	3.86	0	0
1651		1	3	34	130	315	3.85	0	0
2587		1	3	33	150	296	3.76	0	0
2355		1	3	33	127	319	3.84	0	0
1271		1	3	31	147	301	3.78	0	0
3040		1	3	31	147	301	3.78	0	0
3036		1	3	30	91	358	4.14	0	0
473		1	3	29	149	301	3.73	0	0
3458		1	3	29	131	319	3.85	0	0
2935		1	3	29	116	334	3.91	0	0
1196		1	3	29	114	336	4	0	0
762		1	3	28	145	306	3.76	0	0
1200		1	3	28	130	321	3.87	0	0
3089		1	3	28	119	332	3.91	0	0
99		1	3	26	151	302	3.73	0	0
2122		1	3	26	135	318	3.8	0	0
647		1	3	26	120	333	3.89	0	0
2426		1	3	26	111	342	4	0	0
135		1	3	26	96	357	4.01	0	0
100		1	3	25	144	310	3.81	0	0
635		1	3	25	144	310	3.81	0	0
2899		1	3	25	120	334	3.88	0	0
2884		1	3	24	132	323	3.94	0	0
2063		1	3	24	114	341	4.02	0	0
397		1	3	23	132	324	3.94	0	0
227		1	3	23	119	337	3.93	0	0
396		1	3	21	129	329	3.87	0	0
3143		1	3	21	85	373	4.17	0	0
1055		1	3	20	119	340	3.95	0	0
587		1	3	20	89	370	4.05	0	0
941		1	3	20	76	383	4.15	0	0.07
3144		1	3	20	51	408	4.46	0	0
2376		1	3	18	90	371	4.25	0	0
1235		1	3	18	73	388	4.21	0	0
2424		1	3	17	109	353	4.07	0	0
2423		1	3	17	109	353	4.01	0	0
2126		1	3	17	109	353	4.01	0	0
1015		1	3	17	109	353	4.01	0	0
335		1	3	17	95	367	4.04	0	0
1091		1	3	17	92	370	4.13	0	0
2128		1	3	17	83	379	4.14	0	0
1234		1	3	17	72	390	4.22	0	0
381		1	3	17	55	407	4.38	0	0
2085		1	3	16	103	360	4.03	0	0
2566		1	3	16	78	385	4.31	0	0
150		1	3	15	89	375	4.12	0	0
860		1	2	50	167	263	3.63	0	0
242		1	2	47	184	249	3.53	0	0
870		1	2	47	171	262	3.63	0	0
1858		1	2	47	140	293	3.81	0	0
1164		1	2	45	154	281	3.73	0	0
126		1	2	45	137	298	3.79	0	0
1039		1	2	39	142	299	3.75	0	0
1925		1	2	38	153	289	3.77	0	0
218		1	2	38	147	295	3.76	0	0
2948		1	2	38	138	304	3.82	0	0
1886		1	2	37	132	311	3.79	0	0
2621		1	2	37	132	311	3.79	0	0
872		1	2	36	146	298	3.79	0	0
895		1	2	36	107	337	3.98	0	0
2285		1	2	33	132	315	3.86	0	0
1870		1	2	33	131	316	3.86	0	0
1191		1	2	33	121	326	3.92	0	0
2046		1	2	33	109	338	3.97	0	0
750		1	2	32	133	315	3.85	0	0
469		1	2	32	114	334	3.98	0	0
3039		1	2	32	112	336	3.99	0	0
3369		1	2	31	110	339	3.89	0	0
2966		1	2	28	128	324	3.9	0	0
2648		1	2	28	96	356	4.05	0	0
1208		1	2	28	91	361	4.2	0	0
1087		1	2	26	152	302	3.74	0	0
1140		1	2	25	136	319	3.83	0	0
945		1	2	25	119	336	3.95	0	0
361		1	2	25	110	345	4.02	0	0
2368		1	2	25	109	346	4.04	0	0
3393		1	2	22	104	354	4	0	0
2947		1	2	21	93	366	4.09	0	0
2892		1	2	21	51	408	4.46	0	0
1145		1	2	20	82	378	4.22	0	0
3177		1	2	19	106	355	4	0	0
1850		1	2	19	101	360	4.08	0	0
949		1	2	19	92	369	4.13	0	0
966		1	2	18	81	381	4.3	0	0
2196		1	2	17	75	388	4.3	0	0
86		1	2	17	70	393	4.37	0	0
3342		1	2	15	90	375	4.19	0	0
212		1	2	14	72	394	4.21	0	0
816		1	2	14	69	397	4.21	0	0
1778		1	2	13	89	378	4.15	0	0
2965		1	2	13	55	412	4.41	0	0
1300		1	2	8	69	403	4.4	0	0
940		1	2	7	37	436	4.73	0	0
871		1	2	5	73	402	4.41	0	0
358		1	2	3	21	456	5.12	0	0
380		1	2	3	13	464	5.22	0	0
1254		1	2	2	33	445	4.64	0	0
974		1	2	1	28	451	4.66	0	0
1184		1	1	47	184	250	3.54	0	0
1415		1	1	43	133	305	3.8	0	0
2370		1	1	38	178	265	3.63	0	0
1848		1	1	35	139	307	3.79	0	0
40		1	1	29	146	306	3.86	0	0
1947		1	1	28	63	390	4.34	0	0
1301		1	1	27	104	350	4.04	0	0
2829		1	1	25	118	338	3.94	0	0
522		1	1	24	123	334	4	0	0
1273		1	1	24	88	369	4.07	0	0
1189		1	1	23	153	305	3.83	0	0
1534		1	1	23	137	321	3.92	0	0
75		1	1	23	105	353	4.1	0	0
219		1	1	22	107	352	4.05	0	0
43		1	1	21	151	309	3.78	0	0
2316		1	1	21	144	316	3.88	0	0
2131		1	1	20	126	335	4.02	0	0
730		1	1	20	96	365	4.12	0	0
1366		1	1	19	122	340	3.96	0	0
1388		1	1	19	77	385	4.3	0	0
1013		1	1	18	124	339	4.01	0	0
1780		1	1	18	97	366	4.1	0	0
2361		1	1	17	106	358	4.12	0	0
123		1	1	17	105	359	4.04	0	0
2972		1	1	17	68	396	4.39	0	0
2643		1	1	16	83	382	4.19	0	0
6		1	1	14	104	363	4.07	0	0
1325		1	1	14	103	364	4.09	0	0
1053		1	1	14	96	371	4.14	0	0
269		1	1	14	66	401	4.32	0	0
1491		1	1	13	87	381	4.19	0	0
2182		1	1	13	67	401	4.36	0	0
1648		1	1	13	65	403	4.4	0	0
372		1	1	12	65	404	4.37	0	0
792		1	1	12	56	413	4.44	0	0
2946		1	1	12	33	436	4.8	0	0
224		1	1	11	88	382	4.19	0	0
1413		1	1	11	76	394	4.26	0	0
2944		1	1	11	74	396	4.48	0	0
137		1	1	11	51	419	4.48	0	0
3192		1	1	10	99	372	4.18	0	0
746		1	1	10	79	392	4.26	0	0
214		1	1	10	69	402	4.4	0	0
2950		1	1	10	67	404	4.29	0	0
2953		1	1	10	34	437	4.8	0	0
472		1	1	9	91	381	4.07	0	0
2047		1	1	9	72	400	4.39	0	0
382		1	1	9	55	417	4.45	0	0
76		1	1	9	54	418	4.58	0	0
836		1	1	9	52	420	4.57	0	0
125		1	1	9	34	438	4.66	0	0
3435		1	1	9	23	449	4.9	0	0
3360		1	1	8	117	356	4.04	0	0
1014		1	1	8	73	400	4.29	0	0
1817		1	1	7	74	400	4.29	0	0
1206		1	1	7	52	422	4.3	0	0
1160		1	1	6	64	411	4.29	0	0
1009		1	1	6	55	420	4.49	0	0
187		1	1	6	54	421	4.48	0	0
354		1	1	6	20	455	4.89	0	0
2717		1	1	5	49	427	4.65	0	0
353		1	1	5	33	443	4.93	0	0
2853		1	1	4	33	444	4.84	0	0
2190		1	1	4	28	449	4.52	0	0
1339		1	1	3	84	394	4.28	0	0
475		1	1	3	25	453	5.21	0	0		0.138674
Group 2: No. Isolates = 248 | No. STs = 248 | Predicted Founder = 124
							Average	ST Bootstrap
ST		FREQ	SLV	DLV	TLV	SAT	Distance	Group	Subgrp
124		1	34	100	81	32	2.44	0.91	1
656		1	29	89	79	50	2.64	0.34	1
95		1	25	78	99	45	2.71	0.18	0.99
622		1	24	81	89	53	2.72	0.08	0.98
504		1	19	84	84	60	2.78	0	0.87
927		1	19	80	88	60	2.8	0	0.78
144		1	19	59	104	65	2.89	0.01	0.99
605		1	18	73	88	68	2.9	0	0.94
392		1	17	68	106	56	2.83	0	0.96
142		1	17	57	87	86	3.04	0	0.98
712		1	15	81	91	60	2.82	0	0.04
2165		1	15	80	91	61	2.83	0	0.08
1101		1	15	56	110	66	2.95	0	0.82
3387		1	14	81	91	61	2.84	0	0
1390		1	14	60	97	76	3.04	0	0.74
1897		1	13	83	90	61	2.84	0	0
724		1	13	82	91	61	2.84	0	0
2178		1	13	82	91	61	2.84	0	0
786		1	12	83	91	61	2.85	0	0
963		1	12	83	91	61	2.85	0	0
423		1	12	69	97	69	2.99	0	0.42
1322		1	12	68	112	55	2.89	0	0.41
363		1	12	59	87	89	3.09	0	0.87
87		1	12	54	93	88	3.1	0	0.61
2298		1	12	52	105	78	3.09	0	0.63
2636		1	12	51	93	91	3.14	0	0.76
2302		1	12	36	92	107	3.32	0	0.48
620		1	11	64	96	76	3.02	0	0.6
560		1	11	61	99	76	3.06	0	0.23
725		1	11	55	94	87	3.17	0	0.32
2308		1	11	53	108	75	3.03	0	0.34
841		1	11	50	97	89	3.19	0	0.47
481		1	11	40	92	104	3.23	0	0.45
407		1	10	63	110	64	2.97	0	0.27
661		1	10	55	105	77	3.08	0	0.39
311		1	10	54	94	89	3.15	0	0.64
2356		1	10	47	96	94	3.24	0	0.35
1228		1	10	25	74	138	3.6	0	0.77
1004		1	9	58	103	77	3.1	0	0
3385		1	9	57	104	77	3.1	0	0
555		1	9	49	107	82	3.15	0	0.07
640		1	9	47	100	91	3.23	0	0.05
2292		1	9	47	97	94	3.23	0	0.07
924		1	9	47	89	102	3.21	0	0.37
2678		1	9	44	92	102	3.27	0	0.3
421		1	9	42	93	103	3.26	0	0.28
623		1	9	36	81	121	3.43	0	0.36
2143		1	9	29	84	125	3.49	0	0.51
3090		1	9	23	67	148	3.68	0	0.54
740		1	8	60	103	76	3.09	0	0
969		1	8	59	107	73	3.04	0	0.06
1909		1	8	48	89	102	3.3	0	0.15
915		1	8	46	83	110	3.34	0	0.18
360		1	8	43	86	110	3.36	0	0.17
210		1	8	39	95	105	3.28	0	0.24
1993		1	8	38	80	121	3.42	0	0.35
1577		1	8	37	86	116	3.39	0	0.02
745		1	8	36	91	112	3.38	0	0.03
734		1	8	33	87	119	3.42	0	0.06
624		1	8	33	73	133	3.47	0	0.34
2092		1	8	32	99	108	3.37	0	0.24
864		1	8	31	91	117	3.41	0	0.26
189		1	7	66	116	58	2.95	0	0
163		1	7	60	96	84	3.11	0	0.02
1973		1	7	47	95	98	3.23	0	0.01
1984		1	7	43	101	96	3.24	0	0.03
2170		1	7	41	95	104	3.32	0	0.05
400		1	7	40	87	113	3.34	0	0.08
1644		1	7	39	107	94	3.31	0	0.05
422		1	7	38	97	105	3.31	0	0.03
136		1	7	35	97	108	3.33	0	0.03
319		1	7	34	93	113	3.36	0	0.13
619		1	7	34	79	127	3.53	0	0.37
1642		1	7	33	103	104	3.38	0	0.03
268		1	7	32	86	122	3.45	0	0.01
1316		1	6	62	120	59	2.98	0	0
1490		1	6	51	105	85	3.18	0	0
2362		1	6	47	100	94	3.27	0	0
2288		1	6	47	100	94	3.27	0	0
621		1	6	46	95	100	3.29	0	0
272		1	6	43	91	107	3.29	0	0
1863		1	6	41	82	118	3.39	0	0.02
2175		1	6	37	105	99	3.28	0	0
1345		1	6	37	77	127	3.48	0	0.08
1386		1	6	36	96	109	3.34	0	0
2278		1	6	36	96	109	3.34	0	0
478		1	6	35	88	118	3.44	0	0
1641		1	6	33	89	119	3.44	0	0
3083		1	6	33	89	119	3.44	0	0
2357		1	6	32	77	132	3.55	0	0.09
2776		1	6	32	77	132	3.55	0	0.19
2130		1	6	31	93	117	3.43	0	0.06
636		1	6	30	85	126	3.47	0	0.02
1304		1	6	30	72	139	3.57	0	0
2594		1	6	23	79	139	3.62	0	0.09
2173		1	6	16	47	178	4.06	0	0.49
914		1	5	63	120	59	2.99	0	0
128		1	5	59	109	74	3.07	0	0
2184		1	5	57	111	74	3.04	0	0
57		1	5	57	111	74	3.04	0	0
10		1	5	57	111	74	3.04	0	0
2189		1	5	52	105	85	3.18	0	0
1978		1	5	48	112	82	3.13	0	0
2183		1	5	48	112	82	3.13	0	0
2736		1	5	48	112	82	3.13	0	0
714		1	5	48	102	92	3.21	0	0
2686		1	5	45	105	92	3.22	0	0
2642		1	5	42	100	100	3.29	0	0
851		1	5	40	108	94	3.29	0	0
2323		1	5	38	105	99	3.29	0	0
3377		1	5	38	105	99	3.29	0	0
1306		1	5	36	92	114	3.38	0	0.02
1061		1	5	35	87	120	3.41	0	0
2729		1	5	31	78	133	3.54	0	0
853		1	5	29	88	125	3.51	0	0
1636		1	5	28	86	128	3.54	0	0
3272		1	5	27	83	132	3.53	0	0
667		1	5	24	74	144	3.7	0	0.02
2885		1	5	22	81	139	3.7	0	0
162		1	5	22	70	150	3.74	0	0
2730		1	5	19	74	149	3.75	0	0.01
2669		1	5	13	58	171	3.94	0	0.31
1667		1	4	59	110	74	3.08	0	0
2350		1	4	48	89	106	3.32	0	0
663		1	4	42	99	102	3.35	0	0
1261		1	4	40	111	92	3.28	0	0
2666		1	4	37	98	108	3.35	0	0
2724		1	4	37	82	124	3.44	0	0
948		1	4	35	93	115	3.39	0	0
1249		1	4	35	92	116	3.44	0	0
1986		1	4	33	100	110	3.38	0	0
537		1	4	33	93	117	3.45	0	0
2077		1	4	33	93	117	3.45	0	0
1305		1	4	32	94	117	3.42	0	0
1995		1	4	31	95	117	3.42	0	0
2293		1	4	30	84	129	3.55	0	0
1389		1	4	28	73	142	3.64	0	0
164		1	4	27	81	135	3.58	0	0
1962		1	4	27	81	135	3.58	0	0
2096		1	4	26	77	140	3.61	0	0
552		1	4	25	89	129	3.53	0	0
1771		1	4	24	84	135	3.57	0	0
1645		1	4	22	80	141	3.61	0	0
1312		1	4	21	81	141	3.72	0	0
2187		1	4	21	71	151	3.78	0	0
1976		1	4	21	46	176	3.94	0	0.01
2065		1	4	20	70	153	3.8	0	0
2758		1	4	18	57	168	3.93	0	0.01
3405		1	4	15	50	178	4	0	0.02
3212		1	4	14	48	181	4.14	0	0.02
3410		1	3	58	95	91	3.17	0	0
2694		1	3	38	100	106	3.39	0	0
2287		1	3	34	106	104	3.4	0	0
926		1	3	34	87	123	3.48	0	0
2888		1	3	30	93	121	3.49	0	0
1403		1	3	29	79	136	3.63	0	0
2735		1	3	29	77	138	3.61	0	0
2284		1	3	28	75	141	3.59	0	0
2309		1	3	27	95	122	3.46	0	0
653		1	3	27	61	156	3.79	0	0
528		1	3	24	82	138	3.61	0	0
430		1	3	23	78	143	3.61	0	0
2352		1	3	23	77	144	3.68	0	0
2151		1	3	23	64	157	3.78	0	0
2307		1	3	22	72	150	3.77	0	0
2297		1	3	22	60	162	3.85	0	0
1910		1	3	22	58	164	3.87	0	0
3153		1	3	21	81	142	3.61	0	0
2687		1	3	21	68	155	3.78	0	0
1174		1	3	20	72	152	3.77	0	0
2169		1	3	19	72	153	3.78	0	0
1988		1	3	17	73	154	3.81	0	0
799		1	3	17	73	154	3.86	0	0
832		1	3	16	80	148	3.68	0	0
3093		1	3	16	70	158	3.81	0	0
2172		1	3	13	44	187	4.14	0	0.01
1766		1	3	13	36	195	4.25	0	0
2167		1	3	12	55	177	4.01	0	0
2941		1	3	11	49	184	4.21	0	0
3420		1	3	11	46	187	4.08	0	0
1979		1	3	9	44	191	4.21	0	0.01
802		1	3	9	38	197	4.24	0	0.01
28		1	3	9	35	200	4.32	0	0
3380		1	2	47	93	105	3.32	0	0
2295		1	2	39	76	130	3.53	0	0
2803		1	2	36	94	115	3.41	0	0
3151		1	2	35	87	123	3.48	0	0
1405		1	2	33	100	112	3.4	0	0
3341		1	2	29	117	99	3.38	0	0
2828		1	2	26	81	138	3.65	0	0
610		1	2	26	77	142	3.67	0	0
2768		1	2	25	96	124	3.49	0	0
1070		1	2	25	78	142	3.65	0	0
1263		1	2	22	67	156	3.83	0	0
1246		1	2	21	73	151	3.74	0	0
1630		1	2	20	76	149	3.72	0	0
176		1	2	19	72	154	3.77	0	0
2823		1	2	18	72	155	3.78	0	0
1374		1	2	18	53	174	3.96	0	0
752		1	2	17	74	154	3.87	0	0
972		1	2	17	56	172	4	0	0
1828		1	2	15	60	170	4	0	0
3409		1	2	13	53	179	4.1	0	0
847		1	2	12	57	176	3.98	0	0
1985		1	2	11	37	197	4.3	0	0
652		1	2	8	46	191	4.19	0	0
266		1	2	8	42	195	4.15	0	0
1912		1	2	8	24	213	4.54	0	0
973		1	2	7	51	187	4.27	0	0
2843		1	2	7	28	210	4.52	0	0
876		1	2	6	43	196	4.29	0	0
2311		1	2	5	43	197	4.25	0	0
2179		1	1	27	104	115	3.44	0	0
1629		1	1	26	90	130	3.63	0	0
1829		1	1	25	84	137	3.68	0	0
247		1	1	24	92	130	3.55	0	0
2748		1	1	22	75	149	3.73	0	0
715		1	1	22	64	160	3.82	0	0
2103		1	1	20	60	166	3.87	0	0
1994		1	1	19	64	163	3.93	0	0
2145		1	1	18	65	163	3.83	0	0
2578		1	1	17	71	158	3.89	0	0
776		1	1	16	83	147	3.74	0	0
2171		1	1	15	63	168	3.91	0	0
2585		1	1	14	69	163	3.83	0	0
3140		1	1	14	47	185	4.06	0	0
27		1	1	14	41	191	4.23	0	0
944		1	1	13	75	158	3.79	0	0
1375		1	1	13	57	176	3.98	0	0
2186		1	1	11	61	174	3.91	0	0
2082		1	1	11	51	184	4.1	0	0
2938		1	1	11	50	185	4.12	0	0
2290		1	1	11	45	190	4.24	0	0
1581		1	1	10	55	181	4.05	0	0
757		1	1	10	46	190	4.15	0	0
1898		1	1	10	44	192	4.1	0	0
401		1	1	9	48	189	4.14	0	0
2168		1	1	9	41	196	4.2	0	0
748		1	1	8	45	193	4.13	0	0
1149		1	1	6	41	199	4.27	0	0
2689		1	1	6	33	207	4.34	0	0
3395		1	1	6	32	208	4.51	0	0
2791		1	1	6	31	209	4.34	0	0
117		1	1	5	47	194	4.19	0	0
2637		1	1	4	25	217	4.48	0	0
3412		1	1	4	21	221	4.63	0	0
3401		1	1	3	37	206	4.43	0	0
89		1	1	3	31	212	4.4	0	0
Group 3: No. Isolates = 164 | No. STs = 164 | Predicted Founder = 155
							Average	ST Bootstrap
ST		FREQ	SLV	DLV	TLV	SAT	Distance	Group	Subgrp
155		1	21	51	58	33	2.66	0.7	0.99
232		1	20	52	63	28	2.63	0.54	0.99
320		1	14	51	53	45	2.84	0.06	0.95
275		1	14	46	67	36	2.79	0.07	0.98
315		1	14	43	59	47	2.88	0.06	0.92
402		1	13	48	59	43	2.85	0.03	0.88
497		1	13	32	60	58	3.06	0.02	0.88
244		1	11	45	59	48	2.93	0	0.91
216		1	11	40	72	40	2.9	0	0.79
119		1	11	34	67	51	3.02	0	0.69
4		1	9	55	66	33	2.8	0	0.55
958		1	9	40	67	47	2.99	0	0.1
2108		1	9	37	70	47	3.01	0	0.07
760		1	9	36	73	45	3	0	0.07
1308		1	9	33	65	56	3.06	0	0.79
1134		1	9	29	55	70	3.27	0	0.8
627		1	9	27	59	68	3.28	0	0.33
406		1	9	26	58	70	3.31	0	0.3
830		1	9	22	59	73	3.31	0	0.68
326		1	9	19	63	72	3.28	0	0.67
395		1	8	54	65	36	2.82	0	0.21
206		1	8	41	67	47	3	0	0.02
526		1	8	35	76	44	3	0	0.29
2110		1	8	34	44	77	3.28	0	0.37
200		1	8	29	55	71	3.24	0	0.36
3105		1	7	38	71	47	3.03	0	0
1396		1	7	37	72	47	3.03	0	0
793		1	7	34	60	62	3.12	0	0.03				0.433247
281		1	7	32	62	62	3.15	0	0.03
97		1	7	24	64	68	3.32	0	0.23
646		1	7	24	52	80	3.46	0	0.41
2150		1	7	20	56	80	3.39	0	0.06
808		1	6	38	46	73	3.25	0	0.06
1096		1	6	37	60	60	3.11	0	0.01
916		1	6	34	63	60	3.15	0	0.02
3193		1	6	33	57	67	3.21	0	0.01
828		1	6	32	57	68	3.22	0	0
318		1	6	30	63	64	3.2	0	0.07
1083		1	6	26	50	81	3.44	0	0.26
1024		1	6	25	44	88	3.48	0	0.15
960		1	6	22	58	77	3.4	0	0.17
1081		1	6	22	54	81	3.5	0	0.06
1654		1	6	21	56	80	3.4	0	0.02
1238		1	6	20	57	80	3.44	0	0.05
2067		1	6	20	45	92	3.58	0	0.57
1495		1	6	12	54	91	3.63	0	0.22
843		1	5	31	58	69	3.25	0	0
329		1	5	25	68	65	3.25	0	0
655		1	5	24	62	72	3.39	0	0
535		1	5	24	62	72	3.39	0	0
2185		1	5	24	62	72	3.39	0	0
801		1	5	23	57	78	3.39	0	0
194		1	5	23	56	79	3.38	0	0.07
1080		1	5	23	48	87	3.53	0	0.01
67		1	5	20	61	77	3.38	0	0.01
2125		1	5	20	58	80	3.42	0	0
599		1	5	19	65	74	3.45	0	0.02
1369		1	5	19	44	95	3.64	0	0.11
405		1	4	30	57	72	3.36	0	0.01
1293		1	4	27	65	67	3.28	0	0
328		1	4	27	49	83	3.49	0	0
312		1	4	26	67	66	3.26	0	0
1036		1	4	26	59	74	3.41	0	0
1296		1	4	25	48	86	3.46	0	0.03
2633		1	4	23	62	74	3.47	0	0
738		1	4	23	53	83	3.52	0	0.1
2087		1	4	22	67	70	3.37	0	0
208		1	4	22	54	83	3.46	0	0
1052		1	4	22	40	97	3.68	0	0
1496		1	4	19	58	82	3.47	0	0
1320		1	4	18	49	92	3.5	0	0
196		1	4	17	58	84	3.53	0	0.03
225		1	4	17	55	87	3.55	0	0
2036		1	4	16	54	89	3.61	0	0
1147		1	4	16	52	91	3.63	0	0
1243		1	4	16	50	93	3.57	0	0
2073		1	4	15	53	91	3.63	0	0
546		1	4	10	50	99	3.73	0	0.04
1506		1	4	9	41	109	3.95	0	0.04
2068		1	4	5	27	127	4.2	0	0.12
411		1	3	41	70	49	3.05	0	0
248		1	3	31	60	69	3.33	0	0
800		1	3	29	75	56	3.19	0	0
2114		1	3	29	63	68	3.33	0	0
366		1	3	29	62	69	3.34	0	0
550		1	3	25	58	77	3.36	0	0
532		1	3	23	52	85	3.53	0	0
857		1	3	22	65	73	3.32	0	0
597		1	3	22	54	84	3.53	0	0
341		1	3	21	52	87	3.55	0	0
1303		1	3	20	55	85	3.56	0	0
1041		1	3	20	47	93	3.63	0	0
154		1	3	19	48	93	3.63	0	0
1186		1	3	18	58	84	3.51	0	0
1507		1	3	18	56	86	3.58	0	0
3060		1	3	17	59	84	3.52	0	0
2576		1	3	14	50	96	3.7	0	0
1765		1	3	11	44	105	3.86	0	0
1148		1	3	10	49	101	3.75	0	0
1098		1	3	10	38	112	3.92	0	0.01
2041		1	3	9	50	101	3.76	0	0
1295		1	3	8	42	110	3.97	0	0
791		1	3	8	41	111	3.98	0	0
2582		1	2	36	67	58	3.2	0	0
2031		1	2	32	56	73	3.38	0	0
2155		1	2	25	50	86	3.49	0	0
1302		1	2	23	58	80	3.47	0	0
156		1	2	22	67	72	3.36	0	0
174		1	2	21	52	88	3.58	0	0
1094		1	2	21	43	97	3.64	0	0
612		1	2	16	47	98	3.65	0	0
781		1	2	16	35	110	3.86	0	0
153		1	2	15	45	101	3.71	0	0
325		1	2	14	46	101	3.78	0	0
858		1	2	14	43	104	3.82	0	0
412		1	2	13	58	90	3.63	0	0
2142		1	2	13	52	96	3.72	0	0
3102		1	2	13	45	103	3.82	0	0
1007		1	2	13	38	110	3.93	0	0
1677		1	2	13	35	113	3.88	0	0
1321		1	2	12	33	116	4.16	0	0
3149		1	2	10	39	112	3.98	0	0
294		1	2	10	34	117	4.12	0	0
910		1	2	9	47	105	3.83	0	0
2033		1	2	9	44	108	3.88	0	0
1292		1	2	9	37	115	4	0	0
845		1	2	9	33	119	4.02	0	0
501		1	2	8	59	94	3.69	0	0
386		1	2	8	49	104	3.85	0	0
425		1	2	7	33	121	4.07	0	0
2597		1	2	6	49	106	3.88	0	0
955		1	2	6	29	126	4.07	0	0
2069		1	2	6	21	134	4.31	0	0
1298		1	2	5	29	127	4.23	0	0
1501		1	2	4	33	124	4.11	0	0
152		1	2	3	18	140	4.34	0	0
967		1	1	23	53	86	3.6	0	0
428		1	1	22	52	88	3.57	0	0
2359		1	1	21	63	78	3.5	0	0
1508		1	1	21	62	79	3.42	0	0
1505		1	1	21	49	92	3.61	0	0
410		1	1	15	48	99	3.73	0	0
130		1	1	15	44	103	3.72	0	0
2074		1	1	15	33	114	3.94	0	0
1227		1	1	14	42	106	3.8	0	0
493		1	1	13	52	97	3.71	0	0
3082		1	1	13	44	105	3.96	0	0
1023		1	1	12	34	116	3.97	0	0
2146		1	1	11	49	102	3.76	0	0
2591		1	1	10	36	116	3.93	0	0
231		1	1	10	32	120	4	0	0
1368		1	1	9	47	106	3.95	0	0
1663		1	1	9	32	121	3.98	0	0
1314		1	1	8	45	109	3.93	0	0
1244		1	1	6	35	121	4	0	0
327		1	1	6	33	123	4.14	0	0
2129		1	1	6	31	125	4.23	0	0
978		1	1	6	13	143	4.57	0	0
2066		1	1	5	35	122	4.28	0	0
976		1	1	4	23	135	4.44	0	0
2072		1	1	2	22	138	4.57	0	0
844		1	1	2	20	140	4.45	0	0
2120		1	1	1	32	129	4.29	0	0
2156		1	1	1	18	143	4.68	0	0
Group 4: No. Isolates = 123 | No. STs = 123 | Predicted Founder = 365
							Average	ST Bootstrap
ST		FREQ	SLV	DLV	TLV	SAT	Distance	Group	Subgrp
365		1	33	35	18	36	2.8	0.99	1
90		1	22	11	2	87	4.3	0.36	1
602		1	15	41	25	41	3.3	0.12	0.98
1754		1	12	42	29	39	3.13	0.03	0.93
774		1	11	38	30	43	3.18	0.02	0.49
3004		1	10	36	32	44	3.22	0	0.3
1622		1	10	30	32	50	3.35	0	0.39
785		1	10	22	11	79	3.72	0.01	0.92
1755		1	9	46	32	35	2.88	0	0.73
1625		1	9	41	28	44	3.4	0	0.46
3310		1	9	38	33	42	3.01	0	0.5
3450		1	9	36	33	44	3.25	0	0.1
1913		1	9	29	35	49	3.37	0	0.21
1901		1	8	37	30	47	3.29	0	0.33
3250		1	8	36	34	44	3.27	0	0.02
465		1	8	36	34	44	3.27	0	0.02
2757		1	8	36	34	44	3.27	0	0.02
3030		1	8	36	34	44	3.27	0	0.02
3025		1	8	36	34	44	3.27	0	0.03
3309		1	8	31	33	50	3.38	0	0.08
1871		1	8	30	34	50	3.39	0	0.07
2954		1	8	30	34	50	3.39	0	0.07
2871		1	8	30	34	50	3.39	0	0.08
3294		1	8	30	34	50	3.39	0	0.09
2727		1	8	30	34	50	3.39	0	0.07
1951		1	8	19	43	52	3.89	0	0.65
1624		1	7	46	25	44	3.4	0	0.06
3320		1	7	38	33	44	3.48	0	0.15
2716		1	7	36	35	44	3.49	0	0.24
1029		1	7	25	37	53	3.68	0	0.38
2215		1	7	19	7	89	4.89	0	0.5
1623		1	6	45	29	42	3.39	0	0.09
3012		1	6	45	27	44	3.44	0	0.01
1791		1	6	19	59	38	3.09	0	0.11
2223		1	6	19	8	89	4.9	0	0.33
1934		1	6	18	11	87	4.51	0	0.23
298		1	6	18	11	87	4.51	0	0.17
3426		1	6	17	41	58	3.81	0	0.33
1637		1	5	45	28	44	3.45	0	0
2849		1	5	38	31	48	3.34	0	0.01
3244		1	5	25	5	87	4.46	0	0.02
2381		1	5	22	43	52	3.51	0	0.06
2693		1	5	22	39	56	3.51	0	0.03
3362		1	5	20	40	57	3.79	0	0.04
2222		1	5	20	8	89	4.9	0	0.07
2997		1	5	19	11	87	4.48	0	0.03
1187		1	5	19	11	87	4.52	0	0.03
1106		1	5	19	11	87	4.44	0	0.03
3364		1	5	12	42	63	3.89	0	0.03
3286		1	4	39	35	44	3.52	0	0
1626		1	4	39	31	48	3.35	0	0
2214		1	4	26	5	87	4.47	0	0
3292		1	4	26	5	87	4.47	0	0
2221		1	4	22	42	54	3.98	0	0
729		1	4	22	7	89	4.99	0	0
1795		1	4	22	7	89	5.02	0	0
3041		1	4	22	7	89	5.02	0	0
2124		1	4	21	44	53	3.34	0	0.01
2251		1	4	21	42	55	3.57	0	0.01
2753		1	4	21	42	55	3.99	0	0
450		1	4	21	39	58	3.78	0	0
649		1	4	21	8	89	4.95	0	0
2200		1	4	21	8	89	4.95	0	0
2957		1	4	20	43	55	3.58	0	0
616		1	4	18	49	51	3.47	0	0.02
2078		1	4	18	47	53	3.37	0	0.01
3005		1	4	18	40	60	3.82	0	0
2788		1	4	17	48	53	3.34	0	0.01
2746		1	4	16	55	47	3.48	0	0.02
3006		1	4	16	42	60	3.86	0	0
2662		1	4	16	40	62	3.61	0	0
3035		1	4	13	28	77	4.22	0	0.05
1908		1	4	12	46	60	3.89	0	0
2827		1	4	12	20	86	4.31	0	0.04
3470		1	4	7	20	91	5.05	0	0.03
2760		1	3	45	34	40	3.26	0	0
1118		1	3	29	46	44	3.63	0	0
3037		1	3	24	9	86	4.47	0	0
756		1	3	23	9	87	4.51	0	0
3291		1	3	23	9	87	4.51	0	0
2626		1	3	18	44	57	3.43	0	0
3425		1	3	18	43	58	3.85	0	0
2713		1	3	18	43	58	3.85	0	0
179		1	3	13	26	80	3.91	0	0
2210		1	3	12	35	72	3.77	0	0.03
2756		1	3	12	26	81	3.93	0	0
2660		1	3	10	26	83	4.1	0	0.01
3047		1	3	8	32	79	3.86	0	0.02
1173		1	3	8	20	91	5.06	0	0
3239		1	3	5	27	87	3.96	0	0.01
2900		1	2	28	38	54	3.76	0	0
2673		1	2	17	37	66	3.59	0	0
805		1	2	15	34	71	4.03	0	0
2211		1	2	15	28	77	4.27	0	0
3232		1	2	15	24	81	3.93	0	0
1621		1	2	12	36	72	3.64	0	0
2810		1	2	12	23	85	4.31	0	0
2705		1	2	9	28	83	4.35	0	0
1935		1	2	7	32	81	3.78	0	0
2996		1	2	7	32	81	3.9	0	0
3305		1	1	34	33	54	3.55	0	0
98		1	1	25	43	53	3.34	0	0
1360		1	1	24	35	62	3.88	0	0
3478		1	1	23	34	64	3.71	0	0
3031		1	1	22	10	89	4.63	0	0
2205		1	1	21	13	87	4.22	0	0
2249		1	1	16	40	65	3.93	0	0
1171		1	1	15	41	65	4.05	0	0
1928		1	1	15	39	67	3.78	0	0
2533		1	1	10	26	85	4.21	0	0
3285		1	1	10	25	86	4.4	0	0
2994		1	1	9	18	94	5.62	0	0
2207		1	1	8	32	81	4.27	0	0
2224		1	1	8	19	94	5.11	0	0
2348		1	1	7	36	78	4.24	0	0
2382		1	1	7	32	82	4.06	0	0
3428		1	1	7	25	89	4.4	0	0
3022		1	1	6	35	80	3.92	0	0
3007		1	1	6	29	86	4.45	0	0
3355		1	1	6	17	98	4.85	0	0
3034		1	1	4	21	96	4.46	0	0
2199		1	1	4	19	98	4.26	0	0
2677		1	1	3	13	105	4.57	0	0
Group 5: No. Isolates = 122 | No. STs = 122 | Predicted Founder = 344
							Average	ST Bootstrap
ST		FREQ	SLV	DLV	TLV	SAT	Distance	Group	Subgrp
344		1	34	52	32	3	2.03	0.99	1
1110		1	22	61	27	11	2.23	0.35	1
726		1	14	61	41	5	2.3	0.06	0.76
957		1	14	46	48	13	2.5	0.04	0.92
1952		1	13	48	52	8	2.45	0.03	0.7
198		1	12	46	55	8	2.48	0	0.39
416		1	12	45	44	20	2.59	0.01	0.87
1643		1	11	63	37	10	2.38	0	0.34
3075		1	10	48	55	8	2.5	0	0.02
1830		1	10	37	59	15	2.66	0	0.64
3254		1	9	60	41	11	2.45	0	0.06
488		1	9	51	53	8	2.49	0	0.01
1073		1	9	49	55	8	2.51	0	0.01
3451		1	9	48	46	18	2.6	0	0.16
1119		1	8	51	54	8	2.51	0	0
558		1	8	50	55	8	2.52	0	0
414		1	8	45	48	20	2.66	0	0.07
868		1	8	44	49	20	2.66	0	0.12
2959		1	8	34	57	22	2.79	0	0.33
373		1	8	32	59	22	2.8	0	0.31
236		1	8	27	58	28	2.91	0	0.47
1000		1	7	62	41	11	2.47	0	0
23		1	7	62	41	11	2.47	0	0
331		1	7	62	41	11	2.47	0	0
953		1	7	62	41	11	2.47	0	0
641		1	7	43	52	19	2.7	0	0.02
1210		1	7	37	61	16	2.71	0	0.23
1532		1	7	35	56	23	2.8	0	0.28
186		1	6	47	49	19	2.68	0	0
1085		1	6	46	49	20	2.68	0	0
429		1	6	46	49	20	2.68	0	0
637		1	6	46	46	23	2.71	0	0.1
962		1	6	43	50	22	2.74	0	0.1
769		1	6	40	52	23	2.77	0	0.1
2986		1	6	33	57	25	2.85	0	0.02
2106		1	6	24	58	33	3.04	0	0.52
1100		1	5	45	52	19	2.71	0	0
884		1	5	45	52	19	2.71	0	0
494		1	5	43	49	24	2.76	0	0.04
476		1	5	39	49	28	2.84	0	0.06
3231		1	5	37	56	23	2.81	0	0.01
2661		1	5	37	56	23	2.81	0	0.01
2742		1	5	34	63	19	2.8	0	0
591		1	5	33	58	25	2.87	0	0
2458		1	5	29	64	23	2.87	0	0
161		1	5	22	56	38	3.07	0	0.03
2592		1	5	20	63	33	3.04	0	0.08
505		1	5	20	48	48	3.21	0	0.18
1130		1	5	14	43	59	3.37	0	0.18
1965		1	4	44	49	24	2.77	0	0.01
2159		1	4	40	61	16	2.74	0	0
731		1	4	30	66	21	2.87	0	0
415		1	4	27	60	30	2.98	0	0
2132		1	4	25	60	32	3.01	0	0.03
2119		1	4	21	62	34	3.07	0	0
192		1	4	21	61	35	3.05	0	0
1961		1	4	21	53	43	3.19	0	0
390		1	4	18	46	53	3.3	0	0.05
632		1	4	17	65	35	3.12	0	0.01
180		1	4	15	41	61	3.4	0	0.06
733		1	3	35	55	28	2.9	0	0
964		1	3	35	55	28	2.9	0	0
2805		1	3	31	58	29	2.98	0	0
74		1	3	31	58	29	2.98	0	0
1197		1	3	30	67	21	2.89	0	0
1050		1	3	27	69	22	2.92	0	0
3175		1	3	23	62	33	3.05	0	0
2272		1	3	21	54	43	3.16	0	0
1259		1	3	21	53	44	3.21	0	0
158		1	3	19	56	43	3.18	0	0
2720		1	3	19	53	46	3.2	0	0
398		1	3	16	56	46	3.23	0	0.1
720		1	3	15	65	38	3.19	0	0
642		1	3	14	53	51	3.28	0	0
160		1	3	13	54	51	3.28	0	0
639		1	2	33	51	35	3	0	0
523		1	2	33	51	35	3	0	0
1258		1	2	30	60	29	3.01	0	0
309		1	2	30	60	29	3.01	0	0
1265		1	2	28	70	21	2.92	0	0
1236		1	2	28	69	22	2.93	0	0
2822		1	2	22	53	44	3.19	0	0
662		1	2	20	63	36	3.1	0	0
1044		1	2	20	49	50	3.28	0	0
1530		1	2	19	61	39	3.19	0	0
394		1	2	17	56	46	3.23	0	0
3155		1	2	15	60	44	3.26	0	0
1531		1	2	14	45	60	3.42	0	0
260		1	2	13	53	53	3.4	0	0
1169		1	2	13	48	58	3.41	0	0
1090		1	2	13	48	58	3.41	0	0
22		1	2	13	45	61	3.45	0	0
159		1	2	12	44	63	3.48	0	0
222		1	2	12	44	63	3.48	0	0
1104		1	2	11	30	78	3.72	0	0
1035		1	2	9	43	67	3.57	0	0
157		1	2	9	37	73	3.68	0	0
865		1	2	5	40	74	3.63	0	0
1769		1	2	4	33	82	3.74	0	0
1583		1	1	21	62	37	3.16	0	0
2560		1	1	20	67	33	3.11	0	0
2198		1	1	19	62	39	3.2	0	0
1001		1	1	18	54	48	3.31	0	0
56		1	1	18	50	52	3.36	0	0
1177		1	1	16	45	59	3.47	0	0
1417		1	1	15	57	48	3.28	0	0
1861		1	1	14	46	60	3.43	0	0
1955		1	1	13	43	64	3.57	0	0
2987		1	1	11	47	62	3.5	0	0
1240		1	1	11	46	63	3.54	0	0
516		1	1	11	41	68	3.54	0	0
1032		1	1	9	42	69	3.61	0	0
1115		1	1	8	61	51	3.37	0	0
2572		1	1	8	49	63	3.47	0	0
660		1	1	7	22	91	3.94	0	0
980		1	1	6	32	82	3.75	0	0
2020		1	1	5	29	86	3.87	0	0
389		1	1	5	24	91	4.11	0	0
2374		1	1	4	32	84	3.84	0	0
628		1	1	3	22	95	4.04	0	0
898		1	1	2	14	104	4.05	0	0
1768		1	1	2	9	109	4.42	0	0
Group 6: No. Isolates = 84 | No. STs = 84 | Predicted Founder = 461
							Average	ST Bootstrap
ST		FREQ	SLV	DLV	TLV	SAT	Distance	Group	Subgrp
461		1	29	43	7	4	1.84	1	1
2216		1	13	37	29	4	2.28	0.16	0.88
1751		1	13	37	28	5	2.31	0.15	0.97
1705		1	12	38	28	5	2.31	0.09	0.94
173		1	11	35	31	6	2.42	0.07	0.81
3000		1	10	37	30	6	2.42	0.03	0.67
2305		1	10	31	35	7	2.48	0.02	0.39
451		1	9	38	30	6	2.4	0	0.32
2781		1	9	38	30	6	2.4	0	0.42
2495		1	9	33	34	7	2.46	0	0.17
1827		1	9	31	35	8	2.51	0	0.24
2504		1	9	31	35	8	2.51	0	0.19
2351		1	7	40	30	6	2.43	0	0.01
3145		1	7	40	30	6	2.43	0	0.01
3473		1	7	33	35	8	2.54	0	0
2276		1	7	33	35	8	2.54	0	0
2784		1	7	33	35	8	2.54	0	0
2097		1	6	41	30	6	2.44	0	0
922		1	6	39	31	7	2.5	0	0
2549		1	6	39	31	7	2.5	0	0
1229		1	6	32	36	9	2.6	0	0.18
2618		1	6	23	39	15	2.75	0	0.1
533		1	5	40	31	7	2.51	0	0
2925		1	5	33	34	11	2.66	0	0.1
1056		1	5	32	36	10	2.65	0	0.11
1370		1	4	45	28	6	2.44	0	0
2857		1	4	45	28	6	2.44	0	0
2837		1	4	25	41	13	2.75	0	0
608		1	4	23	37	19	2.86	0	0
3141		1	4	21	37	21	2.91	0	0.02
2116		1	4	21	34	24	2.95	0	0
2360		1	4	19	42	18	2.9	0	0
2040		1	4	18	37	24	2.98	0	0
3370		1	3	34	36	10	2.67	0	0
2301		1	3	24	38	18	2.89	0	0
2113		1	3	20	42	18	2.91	0	0
607		1	3	20	38	22	2.98	0	0
658		1	3	19	44	17	2.96	0	0
3002		1	3	19	35	26	3.06	0	0
925		1	3	18	43	19	2.97	0	0
2291		1	3	18	38	24	3.01	0	0
3349		1	3	18	37	25	3.04	0	0
1113		1	3	15	38	27	3.13	0	0
2809		1	3	11	39	30	3.22	0	0
2286		1	3	11	32	37	3.32	0	0
2202		1	3	5	30	45	3.53	0	0.08
2751		1	3	5	27	48	3.67	0	0.02
2535		1	2	36	34	11	2.69	0	0
2213		1	2	31	42	8	2.73	0	0
904		1	2	31	42	8	2.73	0	0
2314		1	2	21	36	24	2.98	0	0
449		1	2	20	44	17	2.91	0	0
2761		1	2	20	41	20	2.96	0	0
3129		1	2	19	41	21	3.01	0	0
2203		1	2	18	46	17	2.95	0	0
569		1	2	18	39	24	3.04	0	0
644		1	2	17	46	18	3.02	0	0
1257		1	2	16	42	23	3.07	0	0
2816		1	2	16	42	23	3.07	0	0
2212		1	2	16	40	25	3.08	0	0
2039		1	2	14	40	27	3.16	0	0
3381		1	2	13	40	28	3.18	0	0
2814		1	2	12	39	30	3.22	0	0
3001		1	2	11	37	33	3.3	0	0
2283		1	2	11	33	37	3.34	0	0
2998		1	2	11	33	37	3.33	0	0
1221		1	2	4	8	69	4.14	0	0
2818		1	1	22	42	18	2.98	0	0
1627		1	1	17	39	26	3.13	0	0
2654		1	1	16	39	27	3.14	0	0
614		1	1	14	39	29	3.24	0	0
2011		1	1	14	32	36	3.31	0	0
3252		1	1	12	41	29	3.24	0	0
3003		1	1	12	41	29	3.25	0	0
548		1	1	8	39	35	3.39	0	0
2313		1	1	7	38	37	3.45	0	0
2789		1	1	6	34	42	3.55	0	0
199		1	1	6	30	46	3.6	0	0
2999		1	1	4	15	63	3.97	0	0
3152		1	1	3	24	55	3.78	0	0
3384		1	1	3	21	58	3.85	0	0
2208		1	1	2	7	73	4.22	0	0
2201		1	1	1	21	60	3.84	0	0
2797		1	1	1	5	76	4.96	0	0
Group 7: No. Isolates = 82 | No. STs = 82 | Predicted Founder = 601
							Average	ST Bootstrap
ST		FREQ	SLV	DLV	TLV	SAT	Distance	Group	Subgrp
601		1	22	37	19	3	2.03	0.69	1
299		1	22	34	21	4	2.08	0.65	0.99
88		1	17	33	22	9	2.29	0.16	0.93
719		1	14	38	24	5	2.24	0.04	0.8
459		1	13	31	27	10	2.43	0.01	0.31
2921		1	11	36	26	8	2.38	0.01	0.2
2193		1	11	33	26	11	2.46	0	0.04
2026		1	11	33	26	11	2.46	0	0.03
2681		1	11	32	27	11	2.48	0	0.05
947		1	11	32	27	11	2.48	0	0.04
665		1	10	35	28	8	2.41	0	0.07
2599		1	10	35	28	8	2.41	0	0.09
1616		1	10	34	29	8	2.44	0	0.65
1844		1	10	33	27	11	2.49	0	0
2157		1	10	33	27	11	2.49	0	0
2711		1	10	33	27	11	2.49	0	0
1424		1	10	33	27	11	2.49	0	0
2685		1	9	36	28	8	2.43	0	0.01
3049		1	9	36	28	8	2.43	0	0.01
671		1	9	29	33	10	2.55	0	0.5
2510		1	9	23	36	13	2.65	0	0.61
1188		1	8	37	28	8	2.44	0	0
1546		1	8	37	28	8	2.44	0	0
2607		1	8	33	32	8	2.49	0	0.45
3271		1	8	25	32	16	2.7	0	0.47
1572		1	8	25	31	17	2.74	0	0.54
695		1	6	37	31	7	2.48	0	0
264		1	6	21	30	24	2.95	0	0.28
307		1	5	32	34	10	2.6	0	0
1646		1	5	30	33	13	2.69	0	0.08
1332		1	5	28	30	18	2.79	0	0.02
1619		1	5	27	35	14	2.74	0	0.09
1794		1	5	27	31	18	2.77	0	0.1
859		1	5	19	42	15	2.83	0	0
2915		1	5	11	29	36	3.29	0	0.19
3471		1	4	38	32	7	2.51	0	0
2931		1	4	38	32	7	2.51	0	0
1730		1	4	32	35	10	2.64	0	0
3048		1	4	32	35	10	2.64	0	0
834		1	4	29	37	11	2.69	0	0
2989		1	4	22	40	15	2.82	0	0
2993		1	4	20	42	15	2.85	0	0
2596		1	4	20	42	15	2.85	0	0
1615		1	4	10	31	36	3.33	0	0.02
2017		1	3	30	37	11	2.69	0	0
2990		1	3	29	33	16	2.76	0	0
2608		1	3	27	33	18	2.85	0	0
292		1	3	24	39	15	2.82	0	0
2819		1	3	22	38	18	2.9	0	0
2744		1	3	22	38	18	2.9	0	0
2322		1	3	18	31	29	3.14	0	0
2625		1	3	18	31	29	3.14	0	0
369		1	3	15	32	31	3.22	0	0
574		1	3	11	37	30	3.19	0	0
2486		1	3	10	32	36	3.35	0	0
1618		1	2	28	33	18	2.83	0	0
352		1	2	24	37	18	2.88	0	0
265		1	2	22	32	25	3.06	0	0
2372		1	2	17	38	24	3.07	0	0
2663		1	2	12	34	33	3.25	0	0
2665		1	2	11	37	31	3.23	0	0
883		1	2	10	32	37	3.43	0	0
2650		1	2	7	33	39	3.48	0	0
2718		1	1	23	33	24	3.02	0	0
1752		1	1	22	38	20	2.97	0	0
2317		1	1	21	39	20	3	0	0
3459		1	1	19	40	21	3.01	0	0
1404		1	1	18	41	21	3.02	0	0
1407		1	1	17	43	20	3.04	0	0
2406		1	1	14	42	24	3.13	0	0
2415		1	1	14	39	27	3.18	0	0
2799		1	1	13	32	35	3.37	0	0
889		1	1	11	32	37	3.44	0	0
3046		1	1	11	29	40	3.45	0	0
2428		1	1	10	39	31	3.29	0	0
3436		1	1	9	27	44	3.5	0	0
3283		1	1	9	23	48	3.59	0	0
1551		1	1	8	26	46	3.64	0	0
2922		1	1	7	26	47	3.64	0	0
617		1	1	5	27	48	3.59	0	0
1022		1	1	5	24	51	3.75	0	0
596		1	1	4	22	54	3.87	0	0
Group 8: No. Isolates = 72 | No. STs = 72 | Predicted Founder = 727
							Average	ST Bootstrap
ST		FREQ	SLV	DLV	TLV	SAT	Distance	Group	Subgrp
727		1	21	33	17	0	1.94	0.94	1
1220		1	15	32	18	6	2.21	0.26	0.99
732		1	14	37	19	1	2.09	0.23	0.97
1997		1	12	28	24	7	2.36	0.09	0.94
1874		1	8	30	32	1	2.36	0	0.33
2605		1	7	24	28	12	2.63	0	0.26
3454		1	6	34	25	6	2.43	0	0.05
3237		1	6	33	26	6	2.45	0	0.06
2873		1	6	31	33	1	2.4	0	0.03
3236		1	6	29	25	11	2.57	0	0.38
1598		1	6	27	27	11	2.6	0	0.15
2977		1	6	25	29	11	2.63	0	0.25
1077		1	6	19	35	11	2.73	0	0.25
2523		1	6	18	32	15	2.78	0	0.26
3334		1	5	27	31	8	2.59	0	0.01
1760		1	5	25	30	11	2.66	0	0.07
1594		1	5	25	29	12	2.67	0	0.15
1740		1	5	20	34	12	2.76	0	0.17
2960		1	5	18	33	15	2.81	0	0.1
1792		1	5	18	33	15	2.81	0	0.11
3251		1	5	18	33	15	2.81	0	0.11
1599		1	5	18	33	15	2.81	0	0.11
3248		1	5	18	32	16	2.87	0	0.08
2749		1	5	14	28	24	3.02	0	0.08
3339		1	4	35	26	6	2.47	0	0
1923		1	4	33	33	1	2.43	0	0
2878		1	4	27	28	12	2.67	0	0
3256		1	4	18	27	22	3	0	0.02
1222		1	4	17	33	17	2.92	0	0
2384		1	4	17	32	18	2.9	0	0.13
1593		1	4	17	32	18	2.94	0	0.04
463		1	4	16	37	14	2.85	0	0.08
2794		1	4	14	40	13	2.87	0	0
1601		1	3	28	32	8	2.63	0	0
1600		1	3	27	30	11	2.69	0	0
2967		1	3	25	31	12	2.73	0	0
2267		1	3	25	31	12	2.73	0	0
3077		1	3	23	26	19	2.9	0	0
2976		1	3	21	36	11	2.78	0	0
1918		1	3	18	34	16	2.92	0	0
2815		1	3	15	40	13	2.88	0	0
1899		1	3	13	33	22	3.08	0	0
2501		1	3	7	20	41	3.53	0	0.01
2974		1	2	21	29	19	2.95	0	0
3233		1	2	19	31	19	2.98	0	0
2417		1	2	18	37	14	2.88	0	0
2028		1	2	15	31	23	3.11	0	0
2866		1	2	15	29	25	3.11	0	0
3477		1	2	13	34	22	3.11	0	0
2619		1	2	13	26	30	3.26	0	0
664		1	2	9	32	28	3.21	0	0
2750		1	2	9	30	30	3.28	0	0
3304		1	2	9	27	33	3.35	0	0
1971		1	2	8	28	33	3.4	0	0
2988		1	2	5	22	42	3.6	0	0
2012		1	1	20	31	19	2.97	0	0
3246		1	1	19	32	19	3.01	0	0
2723		1	1	15	30	25	3.15	0	0
2029		1	1	14	31	25	3.21	0	0
3476		1	1	11	39	20	3.11	0	0
3324		1	1	11	37	22	3.16	0	0
2975		1	1	10	32	28	3.29	0	0
3483		1	1	9	30	31	3.39	0	0
1734		1	1	9	27	34	3.43	0	0
2512		1	1	9	20	41	3.56	0	0
822		1	1	7	29	34	3.43	0	0
1513		1	1	6	30	34	3.46	0	0
2014		1	1	5	23	42	3.63	0	0
1602		1	1	5	21	44	3.59	0	0
1597		1	1	4	28	38	3.57	0	0
1970		1	1	4	16	50	3.81	0	0
1958		1	1	1	17	52	3.9	0	0
Group 9: No. Isolates = 70 | No. STs = 70 | Predicted Founder = 918
							Average	ST Bootstrap
ST		FREQ	SLV	DLV	TLV	SAT	Distance	Group	Subgrp
918		1	26	39	4	0	1.68	0.97	1
735		1	20	37	11	1	1.89	0.37	0.99
716		1	16	40	12	1	1.97	0.13	0.83
1180		1	15	40	13	1	2	0.07	0.63
3020		1	13	42	13	1	2.02	0.01	0.11
2526		1	12	43	13	1	2.04	0	0
818		1	12	43	13	1	2.04	0	0.01
1330		1	11	44	13	1	2.05	0	0
2315		1	11	44	13	1	2.05	0	0
2942		1	11	44	13	1	2.05	0	0
3125		1	11	44	13	1	2.05	0	0
2609		1	11	44	13	1	2.05	0	0
1639		1	11	31	26	1	2.24	0.01	0.79
1299		1	10	32	26	1	2.26	0	0.46
111		1	9	19	35	6	2.55	0.01	0.46
1326		1	8	34	26	1	2.28	0	0.1
1328		1	7	34	27	1	2.31	0	0.01
2209		1	6	35	27	1	2.33	0	0
467		1	6	35	27	1	2.33	0	0
1341		1	6	26	35	2	2.47	0	0.29
3365		1	6	26	34	3	2.49	0	0.14
2094		1	6	26	34	3	2.49	0	0.28
510		1	6	25	32	6	2.55	0	0.06
611		1	6	22	35	6	2.59	0	0.06
585		1	6	22	35	6	2.59	0	0.07
495		1	6	22	35	6	2.59	0	0.07
814		1	6	22	35	6	2.59	0	0.06
1103		1	5	28	34	2	2.47	0	0.08
2595		1	5	23	37	4	2.57	0	0
2084		1	4	23	38	4	2.6	0	0
2910		1	4	18	36	11	2.78	0	0
2294		1	4	18	36	11	2.78	0	0.01
2537		1	4	13	39	13	2.89	0	0.03
905		1	4	11	41	13	2.92	0	0.09
603		1	3	40	24	2	2.36	0	0
630		1	3	32	30	4	2.5	0	0
1391		1	3	29	35	2	2.52	0	0
930		1	3	29	34	3	2.53	0	0
1182		1	3	25	34	7	2.65	0	0
578		1	3	24	34	8	2.69	0	0
2353		1	3	23	39	4	2.63	0	0
3169		1	3	23	39	4	2.63	0	0
529		1	3	20	37	9	2.76	0	0
3021		1	3	17	37	12	2.84	0	0
3350		1	3	12	41	13	2.94	0	0
2158		1	2	41	24	2	2.37	0	0
1075		1	2	29	35	3	2.56	0	0
1553		1	2	26	38	3	2.6	0	0
3358		1	2	25	39	3	2.62	0	0
93		1	2	23	37	7	2.71	0	0
2234		1	2	22	38	7	2.72	0	0
527		1	2	22	35	10	2.78	0	0
2943		1	2	18	37	12	2.85	0	0
2438		1	2	18	37	12	2.86	0	0
2530		1	2	16	42	9	2.85	0	0
2296		1	2	16	38	13	2.91	0	0
3191		1	2	15	40	12	2.91	0	0
3375		1	1	27	35	6	2.66	0	0
1422		1	1	23	38	7	2.73	0	0
3353		1	1	20	36	12	2.86	0	0
109		1	1	14	30	24	3.13	0	0
1708		1	1	13	32	23	3.13	0	0
3344		1	1	12	33	23	3.14	0	0
1683		1	1	11	36	21	3.11	0	0
1230		1	1	11	35	22	3.13	0	0
1063		1	1	8	37	23	3.18	0	0
3085		1	1	6	40	22	3.2	0	0
1767		1	1	5	21	42	3.63	0	0
631		1	1	3	37	28	3.34	0	0
997		1	1	3	16	49	3.78	0	0
Group 10: No. Isolates = 61 | No. STs = 61 | Predicted Founder = 538
							Average	ST Bootstrap
ST		FREQ	SLV	DLV	TLV	SAT	Distance	Group	Subgrp
538		1	20	30	10	0	1.83	0.96	1
514		1	14	24	17	5	2.21	0.25	0.94
880		1	13	29	16	2	2.11	0.23	0.98
1198		1	10	25	20	5	2.33	0.02	0.45
1494		1	10	25	20	5	2.33	0.03	0.44
892		1	9	21	26	4	2.41	0.02	0.58
419		1	7	28	20	5	2.38	0	0.01
370		1	7	28	20	5	2.38	0	0.01
907		1	7	28	20	5	2.38	0	0.01
906		1	7	28	20	5	2.38	0	0
897		1	6	28	24	2	2.36	0	0.21
875		1	6	24	24	6	2.5	0	0.18
1327		1	6	21	25	8	2.58	0.01	0.19
1242		1	5	24	27	4	2.5	0	0.01
1203		1	5	23	24	8	2.58	0	0.21
2886		1	5	21	26	8	2.61	0	0.14
912		1	5	21	26	8	2.61	0	0.11
866		1	5	21	22	12	2.7	0	0.17
984		1	5	20	27	8	2.63	0	0.16
629		1	5	15	22	18	2.93	0	0.24
545		1	4	30	24	2	2.4	0	0
1987		1	4	24	28	4	2.53	0	0
1066		1	4	24	28	4	2.53	0	0
874		1	4	16	26	14	2.86	0	0.09
2870		1	4	15	25	16	2.91	0	0
894		1	4	13	30	13	2.86	0	0.22
931		1	3	23	26	8	2.65	0	0
903		1	3	23	19	15	2.8	0	0
965		1	3	22	27	8	2.66	0	0
985		1	3	19	27	11	2.78	0	0
480		1	3	18	28	11	2.78	0	0
839		1	3	17	23	17	2.96	0	0
1342		1	3	16	28	13	2.86	0	0
166		1	3	16	23	18	3	0	0
1057		1	2	17	28	13	2.86	0	0
418		1	2	16	24	18	3.01	0	0
3099		1	2	15	24	19	3.05	0	0
541		1	2	14	28	16	3	0	0
937		1	2	14	28	16	3	0	0
2144		1	2	14	27	17	3.01	0	0
1002		1	2	12	26	20	3.11	0	0
1409		1	2	10	25	23	3.21	0	0
2147		1	2	9	29	20	3.15	0	0
1329		1	2	8	22	28	3.36	0	0
3379		1	2	6	24	28	3.38	0	0
893		1	2	6	15	37	3.61	0	0
1266		1	1	23	28	8	2.71	0	0
2600		1	1	12	28	19	3.13	0	0
901		1	1	11	24	24	3.23	0	0
165		1	1	10	29	20	3.18	0	0
996		1	1	10	22	27	3.3	0	0
1372		1	1	9	34	16	3.08	0	0
1376		1	1	9	25	25	3.28	0	0
1747		1	1	8	27	24	3.3	0	0
1223		1	1	7	20	32	3.55	0	0
899		1	1	7	20	32	3.58	0	0
249		1	1	6	21	32	3.6	0	0
547		1	1	6	16	37	3.75	0	0
3054		1	1	5	24	30	3.48	0	0
1054		1	1	5	22	32	3.55	0	0
3094		1	1	5	14	40	3.73	0	0
Group 11: No. Isolates = 58 | No. STs = 58 | Predicted Founder = 766
							Average	ST Bootstrap
ST		FREQ	SLV	DLV	TLV	SAT	Distance	Group	Subgrp
766		1	15	31	11	0	1.92	0.71	0.99
367		1	15	25	14	3	2.08	0.63	0.99
2924		1	8	30	16	3	2.24	0.04	0.56
1082		1	8	20	25	4	2.43	0.04	0.6
2545		1	7	32	15	3	2.24	0.01	0.3
561		1	7	22	22	6	2.47	0.04	0.56
1025		1	7	20	21	9	2.59	0.02	0.37
2427		1	7	12	28	10	2.75	0.03	0.37
1700		1	6	32	16	3	2.28	0	0.07
778		1	6	17	27	7	2.61	0	0.22
2101		1	5	22	26	4	2.5	0	0.06
820		1	5	21	22	9	2.63	0	0.09
673		1	5	19	29	4	2.56	0	0.2
1384		1	5	17	25	10	2.71	0	0.14
1922		1	5	17	24	11	2.73	0	0.2
2527		1	5	16	26	10	2.75	0	0.01
2432		1	5	8	24	20	3.05	0	0.2
817		1	4	21	24	8	2.66	0	0
777		1	4	18	28	7	2.66	0	0.01
2383		1	4	18	28	7	2.66	0	0.01
1729		1	4	18	28	7	2.66	0	0.01
1650		1	4	18	22	13	2.77	0	0.03
295		1	4	17	22	14	2.8	0	0.03
3315		1	4	13	30	10	2.84	0	0
1758		1	4	10	31	12	2.91	0	0.11
823		1	3	20	30	4	2.61	0	0
1721		1	3	19	31	4	2.63	0	0
2774		1	3	18	26	10	2.77	0	0
1963		1	3	18	22	14	2.82	0	0
2435		1	3	16	29	9	2.78	0	0
2963		1	3	13	24	17	2.98	0	0
2913		1	3	12	31	11	2.89	0	0
2449		1	3	12	31	11	2.89	0	0
2905		1	3	10	23	21	3.15	0	0.02
707		1	3	8	19	27	3.26	0	0.1
2790		1	2	20	24	11	2.78	0	0
2429		1	2	18	28	9	2.77	0	0
2695		1	2	17	24	14	2.91	0	0
1710		1	2	14	25	16	2.96	0	0
2472		1	2	11	32	12	2.96	0	0
2521		1	2	8	15	32	3.43	0	0
826		1	2	7	27	21	3.19	0	0
1753		1	2	7	23	25	3.28	0	0
699		1	2	7	18	30	3.38	0	0
2739		1	2	6	17	32	3.56	0	0
2021		1	1	15	29	12	2.92	0	0
825		1	1	13	27	16	3.01	0	0
1026		1	1	11	21	24	3.28	0	0
1742		1	1	11	16	29	3.36	0	0
2863		1	1	9	21	26	3.33	0	0
770		1	1	7	17	32	3.45	0	0
1722		1	1	6	22	28	3.45	0	0
2522		1	1	6	21	29	3.49	0	0
1425		1	1	6	17	33	3.52	0	0
1695		1	1	3	17	36	3.61	0	0
708		1	1	3	12	41	3.84	0	0
2912		1	1	3	11	42	4	0	0
706		1	1	2	10	44	3.92	0	0
Group 12: No. Isolates = 57 | No. STs = 57 | Predicted Founder = 659
							Average	ST Bootstrap
ST		FREQ	SLV	DLV	TLV	SAT	Distance	Group	Subgrp
659		1	29	23	4	0	1.55	1	1
1609		1	18	26	11	1	1.91	0.35	0.97
1216		1	15	28	12	1	1.98	0.13	0.74
1613		1	12	30	13	1	2.05	0	0.04
1920		1	11	31	13	1	2.07	0	0.03
1735		1	11	31	13	1	2.07	0	0.02
1732		1	11	31	13	1	2.07	0	0.02
1725		1	11	31	13	1	2.07	0	0.02
1720		1	11	31	13	1	2.07	0	0.02
1074		1	11	31	13	1	2.07	0	0.02
3070		1	11	31	13	1	2.07	0	0.02
2540		1	11	31	13	1	2.07	0	0.02
167		1	11	29	14	2	2.12	0.03	0.42
1608		1	10	36	10	0	2	0.02	0.62
1612		1	10	30	14	2	2.14	0	0.23
1611		1	10	29	15	2	2.16	0	0.24
1977		1	8	38	10	0	2.03	0	0.5
3396		1	8	31	15	2	2.19	0	0.01
3317		1	8	31	15	2	2.19	0	0.01
441		1	8	31	15	2	2.19	0	0.01
2714		1	8	31	15	2	2.19	0	0.01
287		1	8	31	15	2	2.19	0	0.01
1605		1	8	22	24	2	2.35	0	0.31
1574		1	7	29	18	2	2.26	0	0.29
2821		1	6	25	22	3	2.39	0	0.06
1606		1	6	22	26	2	2.42	0	0.01
462		1	6	17	28	5	2.57	0	0.09
1915		1	5	30	19	2	2.32	0	0.06
2554		1	5	23	25	3	2.46	0	0.01
1712		1	5	20	29	2	2.5	0	0
1764		1	4	32	18	2	2.32	0	0
1547		1	4	31	19	2	2.33	0	0
1573		1	4	22	22	8	2.62	0	0.01
2335		1	4	21	29	2	2.51	0	0
2440		1	4	20	27	5	2.58	0	0
1607		1	4	19	28	5	2.6	0	0
1748		1	3	41	12	0	2.16	0	0
809		1	3	25	26	2	2.48	0	0
1610		1	3	25	25	3	2.5	0	0
2538		1	3	25	25	3	2.5	0	0
2832		1	3	19	27	7	2.69	0	0
2455		1	2	19	30	5	2.67	0	0
2765		1	2	19	30	5	2.67	0	0
2462		1	2	18	30	6	2.71	0	0
1571		1	2	11	24	19	3.07	0	0
1728		1	1	29	23	3	2.5	0	0
1888		1	1	29	22	4	2.51	0	0
2490		1	1	28	23	4	2.53	0	0
2840		1	1	18	25	12	2.85	0	0
1999		1	1	15	27	13	2.94	0	0
1866		1	1	14	28	13	2.94	0	0
2506		1	1	13	37	5	2.82	0	0
1916		1	1	13	29	13	2.96	0	0
1401		1	1	11	38	6	2.87	0	0
1713		1	1	9	32	14	3.05	0	0
1603		1	1	9	27	19	3.16	0	0
168		1	1	5	18	32	3.51	0	0
Group 13: No. Isolates = 53 | No. STs = 53 | Predicted Founder = 443
							Average	ST Bootstrap
ST		FREQ	SLV	DLV	TLV	SAT	Distance	Group	Subgrp
443		1	32	20	0	0	1.38	1	1
2473		1	9	32	11	0	2.03	0.15	0.62
2218		1	9	26	17	0	2.15	0.13	0.55
436		1	8	36	8	0	2	0.1	0.57
1946		1	8	33	11	0	2.05	0.04	0.34
2505		1	8	33	11	0	2.05	0.05	0.36
2904		1	7	37	8	0	2.01	0.04	0.28
2507		1	7	37	8	0	2.01	0.02	0.26
2876		1	7	32	13	0	2.11	0.03	0.48
2392		1	7	28	17	0	2.19	0	0.12
3308		1	7	28	17	0	2.19	0	0.13
2728		1	7	28	17	0	2.19	0	0.13
2627		1	7	28	17	0	2.19	0	0.13
3079		1	7	28	17	0	2.19	0	0.14
3015		1	7	28	17	0	2.19	0	0.13
2918		1	6	38	8	0	2.03	0	0.03
1736		1	6	38	8	0	2.03	0	0.03
2478		1	6	35	11	0	2.09	0	0
2937		1	6	35	11	0	2.09	0	0
3338		1	6	35	11	0	2.09	0	0
2259		1	6	33	13	0	2.13	0	0.17
2923		1	6	28	18	0	2.23	0	0.25
2491		1	5	31	16	0	2.21	0	0.12
2389		1	5	31	16	0	2.21	0	0.13
3313		1	4	35	13	0	2.17	0	0
2807		1	4	35	13	0	2.17	0	0
2264		1	4	32	16	0	2.23	0	0.01
457		1	4	32	16	0	2.23	0	0.01
2459		1	4	30	18	0	2.26	0	0.01
1902		1	4	30	18	0	2.26	0	0.01
2867		1	4	30	18	0	2.26	0	0.01
2385		1	3	32	17	0	2.26	0	0
2919		1	3	10	35	4	2.76	0	0
2955		1	2	33	17	0	2.28	0	0
2413		1	2	16	30	4	2.69	0	0
1911		1	2	15	31	4	2.71	0	0
2852		1	2	15	31	4	2.71	0	0
2256		1	2	13	33	4	2.75	0	0
2553		1	2	12	29	9	2.86	0	0
3016		1	2	11	35	4	2.78	0	0
2865		1	2	11	29	10	2.9	0	0
2219		1	2	11	27	12	2.94	0	0
3290		1	2	11	27	12	2.94	0	0
2929		1	2	10	34	6	2.84	0	0
3130		1	2	9	34	7	2.88	0	0
2253		1	2	9	29	12	2.98	0	0
3014		1	1	17	30	4	2.71	0	0
2509		1	1	16	31	4	2.73	0	0
2442		1	1	14	28	9	2.86	0	0
453		1	1	12	30	9	2.9	0	0
3464		1	1	10	35	6	2.88	0	0
1738		1	1	9	35	7	2.92	0	0
3297		1	1	8	32	11	3.01	0	0
Group 14: No. Isolates = 45 | No. STs = 45 | Predicted Founder = 1698
							Average	ST Bootstrap
ST		FREQ	SLV	DLV	TLV	SAT	Distance	Group	Subgrp
1698		1	13	21	10	0	1.93	0.67	0.98
669		1	12	25	7	0	1.88	0.56	0.97
1019		1	9	17	14	4	2.29	0.15	0.87
1762		1	7	17	18	2	2.34	0.02	0.47
2338		1	7	16	16	5	2.43	0.04	0.54
1757		1	7	14	16	7	2.52	0.04	0.58
1719		1	6	23	15	0	2.2	0	0.11
2475		1	6	16	13	9	2.56	0.01	0.36
2443		1	5	24	15	0	2.22	0	0
1724		1	5	16	18	5	2.52	0	0.08
1397		1	5	15	20	4	2.52	0	0.11
2220		1	5	11	16	12	2.84	0	0.11
1069		1	5	8	17	14	2.95	0	0.08
3210		1	4	25	15	0	2.25	0	0
1248		1	4	17	18	5	2.54	0	0
2401		1	4	9	20	11	2.86	0	0.02
1129		1	4	9	17	14	2.97	0	0
3255		1	4	9	17	14	2.97	0	0
2457		1	3	18	22	1	2.47	0	0
1723		1	3	16	21	4	2.59	0	0
2630		1	3	15	21	5	2.63	0	0
1251		1	3	14	22	5	2.65	0	0
2441		1	3	12	22	7	2.75	0	0
1759		1	3	12	15	14	2.93	0	0.02
1162		1	3	11	23	7	2.77	0	0
2483		1	3	10	20	11	2.88	0	0
1557		1	3	9	16	16	3.15	0	0.01
2550		1	2	20	13	9	2.65	0	0
1749		1	2	18	22	2	2.54	0	0
1743		1	2	18	21	3	2.56	0	0
2396		1	2	16	19	7	2.7	0	0
2447		1	2	10	16	16	3.06	0	0
2928		1	2	7	19	16	3.25	0	0
2337		1	2	4	16	22	3.36	0	0
2439		1	1	13	20	10	2.88	0	0
703		1	1	13	19	11	2.9	0	0
1739		1	1	12	24	7	2.84	0	0
2399		1	1	12	22	9	2.88	0	0
2917		1	1	12	20	11	2.93	0	0
1709		1	1	11	15	17	3.13	0	0
690		1	1	9	22	12	3.04	0	0
2332		1	1	8	20	15	3.15	0	0
1702		1	1	8	18	17	3.25	0	0
2508		1	1	7	23	13	3.09	0	0
1883		1	1	7	17	19	3.25	0	0
Group 15: No. Isolates = 36 | No. STs = 36 | Predicted Founder = 677
							Average	ST Bootstrap
ST		FREQ	SLV	DLV	TLV	SAT	Distance	Group	Subgrp
677		1	12	15	5	3	2	0.77	0.98
1933		1	10	18	5	2	1.97	0.43	0.92
439		1	8	16	10	1	2.11	0.15	0.75
1969		1	8	15	11	1	2.14	0.12	0.63
3293		1	6	18	7	4	2.28	0.03	0.23
2980		1	5	13	12	5	2.51	0.02	0.25
3026		1	4	20	7	4	2.34	0	0
3391		1	4	16	12	3	2.4	0	0
2981		1	4	15	13	3	2.45	0	0
2978		1	4	15	13	3	2.45	0	0
2971		1	4	15	13	3	2.45	0	0
438		1	4	14	15	2	2.42	0	0.03
2408		1	4	12	17	2	2.48	0	0.09
2008		1	3	17	12	3	2.42	0	0
618		1	3	12	14	6	2.65	0	0.04
1711		1	3	11	14	7	2.8	0	0
1793		1	3	10	16	6	2.77	0	0.01
2970		1	3	6	20	6	2.85	0	0.01
2979		1	2	13	12	8	2.82	0	0
2517		1	2	11	17	5	2.74	0	0
670		1	2	11	15	7	2.85	0	0
2412		1	2	10	15	8	2.85	0	0
464		1	2	9	15	9	2.91	0	0
3136		1	2	7	18	8	2.91	0	0
2726		1	2	6	11	16	3.31	0	0
3131		1	2	4	13	16	3.34	0	0
2982		1	1	13	15	6	2.77	0	0
2793		1	1	12	20	2	2.65	0	0
3262		1	1	12	15	7	2.82	0	0
458		1	1	10	15	9	2.91	0	0
2775		1	1	8	15	11	3.14	0	0
3242		1	1	7	16	11	3.05	0	0
1974		1	1	6	17	11	3.2	0	0
2268		1	1	4	13	17	3.45	0	0
2411		1	1	2	10	22	3.71	0	0
3238		1	1	1	6	27	4.17	0	0
Group 16: No. Isolates = 31 | No. STs = 31 | Predicted Founder = 409
							Average	ST Bootstrap
ST		FREQ	SLV	DLV	TLV	SAT	Distance	Group	Subgrp
409		1	12	12	2	4	2	0.98	0.99
598		1	6	11	7	6	2.6	0.2	0.73
1509		1	5	12	8	5	2.5	0.07	0.36
1294		1	5	12	7	6	2.53	0.08	0.33
1502		1	5	12	7	6	2.6	0.09	0.4
2471		1	4	13	7	6	2.6	0	0.02
567		1	4	12	12	2	2.4	0.02	0.06
2070		1	4	11	11	4	2.56	0.02	0.16
377		1	4	3	6	17	3.36	0.05	0.52
855		1	3	14	8	5	2.66	0	0
3139		1	3	14	7	6	2.66	0	0
1209		1	3	11	12	4	2.63	0	0
1010		1	3	11	12	4	2.63	0	0
1337		1	3	7	12	8	2.83	0	0.04
1504		1	2	13	11	4	2.63	0	0
1262		1	2	8	11	9	3.2	0	0
2086		1	2	8	10	10	3.13	0	0
2525		1	2	7	10	11	3.16	0	0
2071		1	2	6	11	11	3.1	0	0
856		1	2	4	15	9	3.26	0	0
388		1	2	4	3	21	3.86	0	0
487		1	2	3	7	18	3.53	0	0
308		1	2	1	3	24	4.53	0	0
1315		1	1	7	12	10	3.2	0	0
1272		1	1	7	10	12	3.23	0	0
593		1	1	5	13	11	3.3	0	0
1195		1	1	5	11	13	3.56	0	0
427		1	1	4	15	10	3.2	0	0
378		1	1	3	4	22	4.03	0	0
374		1	1	2	17	10	3.2	0	0
301		1	1	2	3	24	4.56	0	0
Group 17: No. Isolates = 29 | No. STs = 29 | Predicted Founder = 1865
							Average	ST Bootstrap
ST		FREQ	SLV	DLV	TLV	SAT	Distance	Group	Subgrp
1865		1	20	8	0	0	1.28	1	1
1584		1	9	15	4	0	1.82	0.19	0.55
2339		1	8	16	4	0	1.85	0.09	0.23
2102		1	8	16	4	0	1.85	0.13	0.51
1956		1	7	17	4	0	1.89	0	0.07
2985		1	7	17	4	0	1.89	0.05	0.16
2271		1	7	17	4	0	1.89	0	0.07
3323		1	7	17	4	0	1.89	0	0.07
2238		1	7	17	4	0	1.89	0.02	0.17
2882		1	7	17	4	0	1.89	0.01	0.07
3138		1	7	17	4	0	1.89	0.01	0.06
1939		1	6	18	4	0	1.92	0	0.02
2270		1	6	18	4	0	1.92	0	0.02
2704		1	6	18	4	0	1.92	0	0.02
1891		1	4	19	5	0	2.03	0	0.04
2740		1	4	19	5	0	2.03	0	0.08
1845		1	3	22	3	0	2	0	0
2715		1	3	22	3	0	2	0	0
2604		1	3	22	3	0	2	0	0
1937		1	3	20	5	0	2.07	0	0
1942		1	2	10	14	2	2.57	0	0
2652		1	1	19	8	0	2.25	0	0
3433		1	1	14	12	1	2.46	0	0
1921		1	1	13	13	1	2.5	0	0
2891		1	1	12	14	1	2.53	0	0
2845		1	1	11	15	1	2.57	0	0
2237		1	1	10	16	1	2.6	0	0
2725		1	1	9	16	2	2.67	0	0
2824		1	1	6	20	1	2.75	0	0
Group 18: No. Isolates = 27 | No. STs = 27 | Predicted Founder = 304
							Average	ST Bootstrap
ST		FREQ	SLV	DLV	TLV	SAT	Distance	Group	Subgrp
304		1	12	13	1	0	1.57	0.78	1
1363		1	11	12	3	0	1.69	0.57	0.99
306		1	5	17	4	0	1.96	0.03	0.16
1194		1	5	11	10	0	2.19	0.02	0.21
1362		1	5	11	10	0	2.19	0.01	0.16
2469		1	5	11	10	0	2.19	0.02	0.11
1737		1	5	11	10	0	2.19	0.02	0.1
193		1	4	13	9	0	2.19	0.01	0.02
35		1	4	12	10	0	2.23	0	0
19		1	4	12	10	0	2.23	0	0.03
771		1	4	12	8	2	2.3	0.02	0.03
1706		1	4	12	8	2	2.3	0	0.01
2195		1	4	12	8	2	2.3	0.01	0.11
1107		1	3	19	4	0	2.03	0	0
609		1	3	14	7	2	2.3	0	0
2365		1	3	13	8	2	2.34	0	0
1021		1	3	12	10	1	2.34	0	0
2227		1	2	13	10	1	2.38	0	0
765		1	2	9	14	1	2.53	0	0
1631		1	2	9	14	1	2.53	0	0
34		1	2	8	14	2	2.61	0	0
3264		1	1	13	10	2	2.5	0	0
1688		1	1	7	15	3	2.76	0	0
2476		1	1	6	13	6	2.96	0	0
1383		1	1	5	13	7	3	0	0
988		1	1	5	13	7	3	0	0
921		1	1	2	12	11	3.3	0	0
Group 19: No. Isolates = 27 | No. STs = 27 | Predicted Founder = 840
							Average	ST Bootstrap
ST		FREQ	SLV	DLV	TLV	SAT	Distance	Group	Subgrp
840		1	15	11	0	0	1.42	0.99	1
2856		1	7	16	3	0	1.84	0.22	0.8
482		1	6	15	5	0	1.96	0.14	0.43
811		1	5	18	3	0	1.92	0.06	0.41
492		1	5	16	5	0	2	0.03	0.11
1365		1	4	17	5	0	2.03	0	0
3053		1	4	17	5	0	2.03	0	0
3411		1	4	16	6	0	2.07	0.03	0.17
1701		1	4	9	12	1	2.38	0	0.07
3287		1	3	17	6	0	2.11	0	0
145		1	3	13	10	0	2.26	0	0
483		1	3	13	10	0	2.26	0	0
2098		1	3	13	10	0	2.26	0	0
1693		1	3	9	13	1	2.46	0	0
238		1	3	9	13	1	2.46	0	0
3408		1	3	6	16	1	2.57	0	0.05
1862		1	3	5	17	1	2.61	0	0.05
761		1	2	14	10	0	2.3	0	0
2105		1	2	14	10	0	2.3	0	0
1268		1	2	14	10	0	2.3	0	0
3404		1	2	14	10	0	2.3	0	0
252		1	1	11	13	1	2.53	0	0
2141		1	1	10	14	1	2.57	0	0
2405		1	1	8	14	3	2.73	0	0
796		1	1	7	17	1	2.69	0	0
1975		1	1	6	14	5	2.88	0	0
143		1	1	6	13	6	2.92	0	0
Group 20: No. Isolates = 19 | No. STs = 19 | Predicted Founder = 666
							Average	ST Bootstrap
ST		FREQ	SLV	DLV	TLV	SAT	Distance	Group	Subgrp
666		1	10	6	2	0	1.55	0.98	0.99
556		1	6	7	4	1	2	0.22	0.27
2230		1	6	6	5	1	2.05	0.15	0.25
1178		1	5	7	5	1	2.11	0	0.04
1142		1	5	7	5	1	2.11	0	0.04
1095		1	5	7	5	1	2.11	0.01	0.03
1112		1	4	10	3	1	2.05	0.1	0.34
1419		1	3	10	4	1	2.16	0.02	0
1139		1	2	11	4	1	2.22	0	0
1105		1	2	8	5	3	2.55	0	0
1864		1	2	3	9	4	2.88	0	0
842		1	1	10	6	1	2.38	0	0
3371		1	1	10	5	2	2.44	0	0
1086		1	1	6	10	1	2.61	0	0
723		1	1	5	6	6	2.94	0	0
571		1	1	4	9	4	2.88	0	0
1510		1	1	3	9	5	3.05	0	0
215		1	1	1	9	7	3.38	0	0
1343		1	1	1	3	13	3.77	0	0
Group 21: No. Isolates = 17 | No. STs = 17 | Predicted Founder = 747
							Average	ST Bootstrap
ST		FREQ	SLV	DLV	TLV	SAT	Distance	Group	Subgrp
747		1	13	3	0	0	1.18	1	1
3050		1	6	9	1	0	1.68	0.2	0.44
2710		1	6	8	2	0	1.75	0.11	0.24
1334		1	5	9	2	0	1.81	0.09	0.19
3475		1	5	9	2	0	1.81	0.01	0.1
3316		1	5	9	2	0	1.81	0.01	0.11
2632		1	5	9	2	0	1.81	0.01	0.12
3051		1	5	9	2	0	1.81	0.03	0.11
3314		1	4	11	1	0	1.81	0	0.01
1620		1	4	11	1	0	1.81	0	0.01
3017		1	4	11	1	0	1.81	0	0.01
3340		1	4	10	2	0	1.87	0	0.03
2795		1	4	10	2	0	1.87	0	0.03
2792		1	4	10	2	0	1.87	0.01	0.03
2940		1	2	9	4	1	2.25	0	0
767		1	1	5	9	1	2.62	0	0
2812		1	1	4	9	2	2.75	0	0
Group 22: No. Isolates = 17 | No. STs = 17 | Predicted Founder = 1895
							Average	ST Bootstrap
ST		FREQ	SLV	DLV	TLV	SAT	Distance	Group	Subgrp
1895		1	13	3	0	0	1.18	1	1
1562		1	5	10	1	0	1.75	0.19	0.41
2719		1	5	9	2	0	1.81	0.13	0.2
3123		1	4	11	1	0	1.81	0.11	0.08
2881		1	4	10	2	0	1.87	0	0.03
446		1	4	10	2	0	1.87	0.01	0.03
2778		1	4	10	2	0	1.87	0.02	0.03
2410		1	3	12	1	0	1.87	0.01	0
2801		1	3	12	1	0	1.87	0	0
3061		1	3	12	1	0	1.87	0.02	0
3045		1	3	12	1	0	1.87	0	0
2668		1	3	11	2	0	1.93	0.03	0
3062		1	2	12	2	0	2	0	0
3122		1	2	6	7	1	2.43	0	0
2404		1	2	5	8	1	2.5	0	0
2444		1	1	12	3	0	2.12	0	0
3076		1	1	7	8	0	2.43	0	0
Group 23: No. Isolates = 16 | No. STs = 16 | Predicted Founder = 1889
							Average	ST Bootstrap
ST		FREQ	SLV	DLV	TLV	SAT	Distance	Group	Subgrp
1889		1	7	5	2	1	1.8	0.82	0.93
2242		1	5	8	2	0	1.8	0.41	0.64
1966		1	4	6	4	1	2.13	0.12	0.27
[truncated: 1,878 more rows]
