# Supplementary material for: Dissecting the Heterogeneous Population Genetic Structure of Candida albicans: Limitations and Constraints of the Multilocus Sequence Typing Scheme
Source: Front Microbiol. 2019 May 10;10:1052. doi: 10.3389/fmicb.2019.01052 (PMC6524206; doi:10.3389/fmicb.2019.01052)
Supplement: TABLE S3 — eBURST results for the isolates from United Kingdom selected to micro geographic analyses. [file Table_3.XLSX]

## Sheet: Sheet1
	Event number	Found in	Recombinant	Major parent (Recombinat Score)	Minor parent (Recombinat Score)	RDP	GENECONV	BootScan	MaxiChi	Chimaera	SiScan	3Seq	Observations
			(Recombinat Score)
	1	1	3372 (0.468)	3 (0.180)	Unknown (0.352)	1	1	1	1	1	1	1	Recombination signal may be atribuitable to a process other than recombination Only parental sequence in triplet Possible missidentification of recombinant 3307 may be actual recombinant
	2	1	3040 (0.537)	2 (0.000)	Unknown (0.463)	1	1	1	1	1	-	1	Recombination signal may be atribuitable to a process other than recombination Only parental sequence in triplet Possible missidentification of recombinant 3307 may be actual recombinant
	3	401	3307 (0.416)	Unknown (0.367)	2089 (0.217)	401	1	1	16	1	2	39	Only parental sequence in triplet Possible missidentification of recombinant 2188 may be actual recombinant 2089 may be actual recombinant
	*4	481	2090	2629	Unknown
	5	32	3243 (0.482)	2089 (0.441)	Unknown (0.078)	-	-	-	33	-	-	3	Recombination signal may be atribuitable to a process other than recombination
	6	446	2050 (0.555)	Unknown (0.190)	1448 (0.255)	250	-	-	339	-	3	190	Recombination signal may be attributable to a process other than recombination Only parental sequence in triplet Possible missidentification of recombinant 1448 may be actual recombinant
	*7	1	3307	Unknown	1790
	* parameters were not calculated for RDP software
