# Supplementary material for: Dissecting the Heterogeneous Population Genetic Structure of Candida albicans: Limitations and Constraints of the Multilocus Sequence Typing Scheme
Source: Front Microbiol. 2019 May 10;10:1052. doi: 10.3389/fmicb.2019.01052 (PMC6524206; doi:10.3389/fmicb.2019.01052)
Supplement: TABLE S4 — Characterization of possible of recombination events using RDP4 software. [file Table_4.XLSX]

## Sheet: Hoja1
eBURST Report
No. isolates = 405 | No. STs = 405 | No. re-samplings for bootstrapping = 1000
No. loci per isolate = 7 | No. identical loci for group def = 6 | No. groups = 24
Group 1: No. Isolates = 77 | No. STs = 77 | Predicted Founder = 69
							Average	ST Bootstrap
ST		FREQ	SLV	DLV	TLV	SAT	Distance	Group	Subgrp
69		1	17	33	20	6	2.19	0.86	0.99
37		1	14	31	23	8	2.32	0.32	0.96
24		1	13	34	26	3	2.25	0.22	0.93
408		1	11	38	19	8	2.31	0.08	0.75
485		1	9	16	30	21	2.86	0.02	0.53
66		1	8	28	29	11	2.59	0.01	0.51
277		1	7	27	33	9	2.6	0	0.34
60		1	7	25	31	13	2.65	0	0.38
417		1	7	23	36	10	2.64	0	0.25
237		1	7	22	35	12	2.71	0	0.33
151		1	7	22	33	14	2.73	0	0.37
316		1	6	35	27	8	2.48	0	0
211		1	6	35	27	8	2.48	0	0
115		1	6	35	27	8	2.48	0	0
110		1	6	25	31	14	2.72	0	0.04
103		1	6	15	23	32	3.22	0	0.3
73		1	6	11	26	33	3.28	0	0.3
127		1	6	10	22	38	3.34	0	0.32
519		1	5	24	30	17	2.82	0	0.07
92		1	5	22	29	20	2.88	0	0.04
79		1	5	21	32	18	2.85	0	0.1
59		1	5	21	31	19	2.89	0	0.05
207		1	5	20	30	21	2.92	0	0.04
364		1	5	20	30	21	2.92	0	0.04
2326		1	5	20	30	21	2.92	0	0.04
317		1	5	16	35	20	2.94	0	0.14
149		1	4	22	25	25	3	0	0
376		1	4	21	31	20	2.92	0	0
431		1	4	19	35	18	2.88	0	0.02
314		1	4	18	32	22	3	0	0.05
1027		1	4	17	32	23	3	0	0.09
515		1	4	16	40	16	2.94	0	0.02
322		1	4	15	39	18	2.98	0	0.1
203		1	4	14	22	36	3.27	0	0.02
129		1	4	11	27	34	3.28	0	0.09
270		1	4	6	23	43	3.53	0	0.32
185		1	3	22	33	18	2.9	0	0
313		1	3	21	30	22	2.96	0	0
852		1	3	20	33	20	2.96	0	0
502		1	3	19	39	15	2.89	0	0
375		1	3	18	31	24	3.02	0	0
170		1	3	13	28	32	3.3	0	0
96		1	3	13	22	38	3.35	0	0
804		1	3	12	22	39	3.4	0	0
2121		1	3	11	26	36	3.34	0	0.01
592		1	2	23	26	25	3.03	0	0
229		1	2	22	32	20	2.94	0	0
197		1	2	19	36	19	2.94	0	0
116		1	2	18	32	24	3.07	0	0
2282		1	2	13	37	24	3.11	0	0
300		1	2	13	27	34	3.34	0	0
330		1	2	12	18	44	3.56	0	0
323		1	2	11	23	40	3.52	0	0
803		1	2	10	29	35	3.42	0	0
171		1	2	8	18	48	3.85	0	0
2122		1	2	7	33	34	3.42	0	0
2128		1	2	2	16	56	4.01	0	0
854		1	1	16	34	25	3.11	0	0
860		1	1	15	33	27	3.19	0	0
1028		1	1	11	27	37	3.4	0	0
404		1	1	11	23	41	3.53	0	0
177		1	1	10	29	36	3.39	0	0
554		1	1	9	39	27	3.23	0	0
606		1	1	9	33	33	3.34	0	0
848		1	1	9	31	35	3.36	0	0
227		1	1	8	21	46	3.63	0	0
522		1	1	6	27	42	3.72	0	0
500		1	1	6	25	44	3.61	0	0
539		1	1	6	17	52	3.92	0	0
135		1	1	6	15	54	3.98	0	0
2126		1	1	5	24	46	3.69	0	0
792		1	1	5	15	55	4.14	0	0
1013		1	1	4	27	44	3.71	0	0
1009		1	1	3	17	55	3.97	0	0
269		1	1	3	9	63	4.26	0	0
125		1	1	3	6	66	4.51	0	0
212		1	1	2	16	57	4.05	0	0
Group 2: No. Isolates = 60 | No. STs = 60 | Predicted Founder = 232
							Average	ST Bootstrap
ST		FREQ	SLV	DLV	TLV	SAT	Distance	Group	Subgrp
232		1	11	23	18	7	2.37	0.44	0.94
320		1	11	22	22	4	2.32	0.45	0.91
155		1	10	24	20	5	2.33	0.19	0.83
402		1	10	18	17	14	2.62	0.2	0.81
497		1	10	16	22	11	2.57	0.14	0.81
315		1	9	21	16	13	2.59	0.07	0.64
526		1	8	18	22	11	2.61	0.01	0.51
216		1	8	15	27	9	2.66	0.02	0.69
4		1	7	29	19	4	2.35	0.02	0.45
395		1	6	23	19	11	2.62	0	0.15
119		1	6	20	25	8	2.61	0	0.09
275		1	6	19	25	9	2.66	0	0.12
793		1	5	17	18	19	2.91	0	0.02
281		1	5	15	23	16	2.88	0	0
326		1	5	10	27	17	2.94	0	0.2
244		1	4	23	23	9	2.62	0	0
329		1	4	17	25	13	2.79	0	0
312		1	4	17	25	13	2.79	0	0
97		1	4	17	21	17	2.91	0	0.06
843		1	4	16	18	21	3.01	0	0
1024		1	4	12	19	24	3.2	0	0.08
67		1	4	9	28	18	3.03	0	0.08
599		1	4	9	26	20	3.11	0	0.04
411		1	3	19	23	14	2.84	0	0
828		1	3	17	19	20	3.01	0	0
550		1	3	15	22	19	3	0	0
801		1	3	14	24	18	2.98	0	0
318		1	3	14	22	20	3.05	0	0
328		1	3	14	20	22	3.08	0	0
200		1	3	12	26	18	3.01	0	0
2125		1	3	12	26	18	3.01	0	0
738		1	3	12	24	20	3.06	0	0
532		1	3	12	23	21	3.08	0	0
406		1	3	11	26	19	3.1	0	0
800		1	3	10	31	15	3.05	0	0
225		1	3	10	14	32	3.42	0	0
830		1	3	9	25	22	3.22	0	0.01
206		1	2	22	25	10	2.74	0	0
248		1	2	12	25	20	3.15	0	0
366		1	2	12	25	20	3.15	0	0
857		1	2	11	26	20	3.13	0	0
194		1	2	11	18	28	3.25	0	0
535		1	2	10	27	20	3.16	0	0
208		1	2	10	24	23	3.27	0	0
597		1	2	10	19	28	3.37	0	0
341		1	2	10	17	30	3.4	0	0
501		1	2	8	20	29	3.37	0	0
412		1	2	8	17	32	3.49	0	0
845		1	2	6	16	35	3.67	0	0
808		1	1	15	21	22	3.18	0	0
405		1	1	13	26	19	3.1	0	0
196		1	1	8	24	26	3.32	0	0
130		1	1	8	21	29	3.44	0	0
386		1	1	5	23	30	3.47	0	0
858		1	1	5	20	33	3.62	0	0
410		1	1	5	19	34	3.64	0	0
231		1	1	5	16	37	3.72	0	0
327		1	1	3	16	39	3.88	0	0
1007		1	1	2	13	43	4.03	0	0
844		1	1	2	12	44	4.15	0	0
Group 3: No. Isolates = 32 | No. STs = 32 | Predicted Founder = 95
							Average	ST Bootstrap
ST		FREQ	SLV	DLV	TLV	SAT	Distance	Group	Subgrp
95		1	10	14	7	0	1.9	0.79	0.98
124		1	8	15	8	0	2	0.41	0.84
605		1	7	12	9	3	2.25	0.16	0.64
656		1	6	11	11	3	2.35	0.07	0.4
392		1	5	11	13	2	2.38	0.05	0.47
555		1	5	10	12	4	2.48	0.01	0.18
189		1	4	19	8	0	2.12	0	0.02
311		1	4	13	13	1	2.35	0.02	0.3
740		1	4	13	11	3	2.41	0	0
504		1	4	12	12	3	2.45	0	0.03
712		1	4	10	14	3	2.51	0	0.02
851		1	4	9	14	4	2.58	0	0.07
560		1	3	14	11	3	2.45	0	0
210		1	3	9	16	3	2.61	0	0.08
407		1	3	9	12	7	2.74	0	0.02
832		1	3	5	13	10	2.96	0	0.11
162		1	3	3	12	13	3.16	0	0.09
57		1	2	11	16	2	2.58	0	0
272		1	2	11	12	6	2.7	0	0
2278		1	2	10	14	5	2.7	0	0
136		1	2	10	14	5	2.7	0	0
400		1	2	9	17	3	2.67	0	0
552		1	2	7	15	7	2.87	0	0
725		1	2	6	12	11	3.09	0	0
430		1	2	5	13	11	3.06	0	0
319		1	2	5	13	11	3.12	0	0
360		1	1	9	15	6	2.83	0	0
864		1	1	7	12	11	3.12	0	0
799		1	1	6	12	12	3.22	0	0
176		1	1	5	13	12	3.16	0	0
247		1	1	4	12	14	3.32	0	0
847		1	1	4	10	16	3.38	0	0
Group 4: No. Isolates = 10 | No. STs = 10 | Predicted Founder = 344
							Average	ST Bootstrap
ST		FREQ	SLV	DLV	TLV	SAT	Distance	Group	Subgrp
344		1	7	2	0	0	1.22	0.9	0.92
198		1	5	4	0	0	1.44	0.42	0.49
558		1	3	6	0	0	1.66	0	0
726		1	3	6	0	0	1.66	0.01	0
429		1	1	7	1	0	2	0	0
331		1	1	7	1	0	2	0	0
494		1	1	6	2	0	2.11	0	0
523		1	1	6	2	0	2.11	0	0
192		1	1	5	3	0	2.22	0	0
186		1	1	5	3	0	2.22	0	0
Group 5: No. Isolates = 7 | No. STs = 7 | Predicted Founder = 409
							Average	ST Bootstrap
ST		FREQ	SLV	DLV	TLV	SAT	Distance	Group	Subgrp
409		1	4	2	0	0	1.33	0.63	0.51
598		1	3	3	0	0	1.5	0.24	0.16
855		1	3	3	0	0	1.5	0.28	0.18
567		1	2	2	2	0	2	0	0
1010		1	2	2	2	0	2	0	0
593		1	1	2	3	0	2.33	0	0
856		1	1	2	3	0	2.33	0	0
Group 6: No. Isolates = 6 | No. STs = 6 | Predicted Founder = 377
							Average	ST Bootstrap
ST		FREQ	SLV	DLV	TLV	SAT	Distance	Group	Subgrp
377		1	3	2	0	0	1.4	0.59	0.19
388		1	2	3	0	0	1.6	0.14	0
308		1	2	1	2	0	2	0.19	0
301		1	1	2	2	0	2.2	0	0
487		1	1	2	2	0	2.2	0	0
378		1	1	2	2	0	2.2	0	0
Group 7: No. Isolates = 5 | No. STs = 5 | Predicted Founder = 195
							Average	ST Bootstrap
ST		FREQ	SLV	DLV	TLV	SAT	Distance	Group	Subgrp
195		1	3	1	0	0	1.25	0.59	0.13
521		1	2	2	0	0	1.5	0.19	0
806		1	1	3	0	0	1.75	0	0
1012		1	1	2	1	0	2	0	0
741		1	1	2	1	0	2	0	0
Group 8: No. Isolates = 5 | No. STs = 5 | Predicted Founder = 367
							Average	ST Bootstrap
ST		FREQ	SLV	DLV	TLV	SAT	Distance	Group	Subgrp
367		1	2	2	0	0	1.5	0.2	0
766		1	2	1	1	0	1.75	0.23	0
1025		1	2	1	1	0	1.75	0.26	0
561		1	1	1	1	1	2.5	0	0
1026		1	1	1	1	1	2.5	0	0
Group 9: No. Isolates = 5 | No. STs = 5 | Predicted Founder = Multiple Candidates
							Average	ST Bootstrap
ST		FREQ	SLV	DLV	TLV	SAT	Distance	Group	Subgrp
863		1	3	1	0	0	1.25	0.38	0.16
849		1	3	1	0	0	1.25	0.39	0.17
499		1	2	2	0	0	1.5	0.12	0
498		1	2	2	0	0	1.5	0.19	0
850		1	2	2	0	0	1.5	0.03	0
Group 10: No. Isolates = 3 | No. STs = 3 | Predicted Founder = 256
							Average	ST Bootstrap
ST		FREQ	SLV	DLV	TLV	SAT	Distance	Group	Subgrp
256		1	2	0	0	0	1	0.29	0
255		1	1	1	0	0	1.5	0	0
80		1	1	1	0	0	1.5	0	0
Group 11: No. Isolates = 3 | No. STs = 3 | Predicted Founder = 398
							Average	ST Bootstrap
ST		FREQ	SLV	DLV	TLV	SAT	Distance	Group	Subgrp
398		1	2	0	0	0	1	0.29	0
628		1	1	1	0	0	1.5	0	0
394		1	1	1	0	0	1.5	0	0
Group 12: No. Isolates = 3 | No. STs = 3 | Predicted Founder = 735
							Average	ST Bootstrap
ST		FREQ	SLV	DLV	TLV	SAT	Distance	Group	Subgrp
735		1	2	0	0	0	1	0.32	0
495		1	1	1	0	0	1.5	0	0
527		1	1	1	0	0	1.5	0	0
Group 13: No. Isolates = 3 | No. STs = 3 | Predicted Founder = 482
							Average	ST Bootstrap
ST		FREQ	SLV	DLV	TLV	SAT	Distance	Group	Subgrp
482		1	2	0	0	0	1	0.3	0
492		1	1	1	0	0	1.5	0	0
796		1	1	1	0	0	1.5	0	0
Group 14: No. Isolates = 2 | No. STs = 2 | Predicted Founder = None
ST		FREQ	SLV	DLV	TLV	SAT	Distance
324		1	1	0	0	0	1
321		1	1	0	0	0	1
Group 15: No. Isolates = 2 | No. STs = 2 | Predicted Founder = None
ST		FREQ	SLV	DLV	TLV	SAT	Distance
266		1	1	0	0	0	1
89		1	1	0	0	0	1
Group 16: No. Isolates = 2 | No. STs = 2 | Predicted Founder = None
ST		FREQ	SLV	DLV	TLV	SAT	Distance
228		1	1	0	0	0	1
568		1	1	0	0	0	1
Group 17: No. Isolates = 2 | No. STs = 2 | Predicted Founder = None
ST		FREQ	SLV	DLV	TLV	SAT	Distance
174		1	1	0	0	0	1
2120		1	1	0	0	0	1
Group 18: No. Isolates = 2 | No. STs = 2 | Predicted Founder = None
ST		FREQ	SLV	DLV	TLV	SAT	Distance
173		1	1	0	0	0	1
533		1	1	0	0	0	1
Group 19: No. Isolates = 2 | No. STs = 2 | Predicted Founder = None
ST		FREQ	SLV	DLV	TLV	SAT	Distance
209		1	1	0	0	0	1
396		1	1	0	0	0	1
Group 20: No. Isolates = 2 | No. STs = 2 | Predicted Founder = None
ST		FREQ	SLV	DLV	TLV	SAT	Distance
551		1	1	0	0	0	1
525		1	1	0	0	0	1
Group 21: No. Isolates = 2 | No. STs = 2 | Predicted Founder = None
ST		FREQ	SLV	DLV	TLV	SAT	Distance
543		1	1	0	0	0	1
542		1	1	0	0	0	1
Group 22: No. Isolates = 2 | No. STs = 2 | Predicted Founder = None
ST		FREQ	SLV	DLV	TLV	SAT	Distance
145		1	1	0	0	0	1
483		1	1	0	0	0	1
Group 23: No. Isolates = 2 | No. STs = 2 | Predicted Founder = None
ST		FREQ	SLV	DLV	TLV	SAT	Distance
538		1	1	0	0	0	1
514		1	1	0	0	0	1
Group 24: No. Isolates = 2 | No. STs = 2 | Predicted Founder = None
ST		FREQ	SLV	DLV	TLV	SAT	Distance
837		1	1	0	0	0	1
424		1	1	0	0	0	1
Singletons: size 164
325
2276
2275
287
286
284
283
282
280
276
274
273
271
267
257
252
251
250
249
246
245
243
242
241
596
595
594
199
230
191
226
188
183
182
180
213
179
178
175
172
604
603
566
565
205
564
204
563
562
202
3192
201
3191
2941
2940
559
557
3220
556
553
549
548
547
546
544
540
148
147
2131
146
534
2127
531
530
2123
496
134
493
133
132
491
131
490
529
528
2119
2118
524
520
486
123
122
121
120
479
474
862
503
861
107
101
1011
859
98
853
1008
1006
846
88
842
83
82
836
835
77
833
831
798
795
794
433
791
432
790
399
397
393
391
829
787
427
385
384
53
379
373
372
371
807
805
802
44
42
41
403
401
365
742
342
340
739
2327
732
2325
2324
339
338
337
336
334
333
332
2280
293
